# Supplementary material for: Bis(μ-2-{1-[2-(dimethyl­amino)­ethyl­imino]­eth­yl}phenolato)bis­[bromido­copper(II)] monohydrate
Source: Acta Crystallogr Sect E Struct Rep Online. 2011 Jun 18;67(Pt 7):m931. doi: 10.1107/S1600536811022045 (PMC3151890; doi:10.1107/S1600536811022045)
Supplement: Supplementary file 2 [file e-67-0m931-Isup2.hkl]

# 
# h,k,l, Fc-squared, Fo-squared, sigma(Fo-squared) and status flag 
# 
data_I
_shelx_title ' sad in C2/c' 
_shelx_refln_list_code          4 
_shelx_F_calc_maximum      399.12 
_exptl_crystal_F_000      1440.00 
_reflns_d_resolution_high  0.7830 
 
loop_ 
 _symmetry_equiv_pos_as_xyz 
 'x, y, z' 
 '-x, y, -z+1/2' 
 'x+1/2, y+1/2, z' 
 '-x+1/2, y+1/2, -z+1/2' 
 '-x, -y, -z' 
 'x, -y, z-1/2' 
 '-x+1/2, -y+1/2, -z' 
 'x+1/2, -y+1/2, z-1/2' 
 
_cell_length_a    20.7544 
_cell_length_b     8.2492 
_cell_length_c    18.5214 
_cell_angle_alpha  90.000 
_cell_angle_beta  119.528 
_cell_angle_gamma  90.000 
 
_shelx_F_squared_multiplier     1.000 
 
loop_ 
 _refln_index_h 
 _refln_index_k 
 _refln_index_l 
 _refln_F_squared_calc 
 _refln_F_squared_meas 
 _refln_F_squared_sigma 
 _refln_observed_status 
   2   0   0    14363.35    13979.54    395.01 o 
   4   0   0   141199.94   135473.48   3706.34 o 
   6   0   0    12110.62    13550.15    396.33 o 
   8   0   0    28216.62    29243.02    832.95 o 
  10   0   0    53886.17    54985.64   1541.51 o 
  12   0   0    48936.16    51014.67   1443.57 o 
  14   0   0    51175.14    50600.79   1441.32 o 
  16   0   0    19122.95    18957.95    589.99 o 
  18   0   0     6977.21     6823.16    277.24 o 
  20   0   0      173.98      207.94    169.14 o 
  22   0   0     5349.35     5294.30    495.92 o 
   1   1   0     1472.32     1201.63     45.73 o 
   3   1   0     2530.47     2797.29     81.30 o 
   5   1   0       59.54      121.83     17.68 o 
   7   1   0    47269.70    45711.52    902.20 o 
   9   1   0     2582.16     2507.29    106.04 o 
  11   1   0    11884.00    12004.40    265.87 o 
  13   1   0     5362.78     5354.48    146.10 o 
  15   1   0       21.38       52.88     40.35 o 
  17   1   0     4711.81     4802.85    202.60 o 
  19   1   0     8154.83     8457.46    436.24 o 
  21   1   0     8000.53     8099.16    330.54 o 
   0   2   0    16009.23    16287.79    563.95 o 
   2   2   0    42714.11    42836.06   1283.94 o 
   4   2   0    25604.01    26111.82    569.56 o 
   6   2   0    67765.51    64912.63   1787.36 o 
   8   2   0    24081.72    23621.40    480.78 o 
  10   2   0    13122.22    13227.35    313.27 o 
  12   2   0        4.07        5.26     30.53 o 
  14   2   0       35.73       62.39     37.64 o 
  16   2   0    24150.53    24155.99    569.57 o 
  18   2   0     1654.02     1707.36    178.21 o 
  20   2   0    26557.57    25668.69    810.78 o 
  22   2   0      146.04      214.67    137.18 o 
   1   3   0    29897.55    28050.53    611.80 o 
   3   3   0     4269.49     4319.73    204.71 o 
   5   3   0    19065.73    19435.79    535.21 o 
   7   3   0     3579.17     3677.23    121.49 o 
   9   3   0     8038.36     7665.26    220.08 o 
  11   3   0      916.85      992.07     55.05 o 
  13   3   0    18031.54    18791.27    448.22 o 
  15   3   0     7263.02     7334.40    268.68 o 
  17   3   0     3838.24     4122.96    227.98 o 
  19   3   0     1694.25     1713.89    158.26 o 
  21   3   0        7.81       42.91     98.83 o 
   0   4   0    11324.51    10790.53    625.23 o 
   2   4   0       69.30       84.83     32.66 o 
   4   4   0     4190.05     4317.98    141.45 o 
   6   4   0       72.83       94.88     30.00 o 
   8   4   0      406.29      403.05     44.01 o 
  10   4   0     2677.21     2701.62    116.17 o 
  12   4   0      501.00      568.88     64.09 o 
  14   4   0     1463.58     1256.30    130.32 o 
  16   4   0      324.71      219.23    149.31 o 
  18   4   0     2127.30     2241.91    179.94 o 
  20   4   0      237.74      239.29    147.29 o 
   1   5   0    14686.80    14398.40    308.93 o 
   3   5   0       46.52       23.47     27.30 o 
   5   5   0     8553.71     8319.57    215.22 o 
   7   5   0     9903.80     9657.52    466.46 o 
   9   5   0     5834.05     6078.46    177.23 o 
  11   5   0      624.96      568.61     72.87 o 
  13   5   0     8997.18     8947.76    419.83 o 
  15   5   0     6519.87     6499.99    343.40 o 
  17   5   0      351.41      283.95    103.70 o 
  19   5   0     1402.20     1576.45    165.09 o 
   0   6   0     5811.83     6182.69    224.46 o 
   2   6   0     1243.27     1146.81     78.66 o 
   4   6   0      104.04      152.60     36.17 o 
   6   6   0     8243.47     8092.01    269.52 o 
   8   6   0      118.06      127.94     57.03 o 
  10   6   0     2012.59     2036.62    144.23 o 
  12   6   0      733.46      895.80    170.48 o 
  14   6   0     1985.86     2076.47    170.84 o 
  16   6   0     4269.83     4200.72    304.04 o 
  18   6   0       47.96       45.90     78.64 o 
   1   7   0     1936.14     1863.04     87.61 o 
   3   7   0     1315.12     1435.19    102.97 o 
   5   7   0       27.03      -34.69     66.07 o 
   7   7   0     7434.26     7531.75    254.56 o 
   9   7   0       11.41       48.52     63.38 o 
  11   7   0     2196.44     2386.64    267.94 o 
  13   7   0       81.96       82.25     94.85 o 
  15   7   0     1641.64     1519.94    161.85 o 
  17   7   0     1032.59      984.83    151.61 o 
   0   8   0    44422.79    43463.39   1259.57 o 
   2   8   0        3.79       56.58     61.69 o 
   4   8   0    14473.82    14295.03    454.62 o 
   6   8   0       28.88        3.35     62.13 o 
   8   8   0     1741.60     1723.93    158.45 o 
  10   8   0     8436.80     8743.03    436.10 o 
  12   8   0     6041.33     6384.48    302.53 o 
  14   8   0    16495.62    15343.82   1650.76 o 
   1   9   0     1628.01     1824.74    195.07 o 
   3   9   0     5505.21     6064.29    273.39 o 
   5   9   0       44.91       46.82     74.95 o 
   7   9   0     4779.74     5067.57    228.88 o 
   9   9   0     1687.62     2191.17    185.66 o 
  11   9   0      371.64      323.44    118.83 o 
   0  10   0     1835.60     1252.14    251.46 o 
   2  10   0     3881.49     4248.94    306.89 o 
   4  10   0     2167.98     2522.45    241.00 o 
   6  10   0    16094.45    15942.48    761.04 o 
 -23   1   1     2565.61     2959.96    379.12 o 
 -21   1   1     4027.91     3933.36    214.82 o 
 -19   1   1     4434.30     4593.72    194.53 o 
 -17   1   1     3505.38     3598.34    129.39 o 
 -15   1   1     7360.90     7529.80    192.57 o 
 -13   1   1    27535.36    27382.41    567.95 o 
 -11   1   1     1860.22     2170.70     79.75 o 
  -9   1   1     8010.36     7859.02    179.18 o 
  -7   1   1     4420.34     4003.67     98.83 o 
  -5   1   1    58126.87    57088.43   1218.90 o 
  -3   1   1     6709.91     6786.45    155.97 o 
  -1   1   1   159298.16   142399.03   3835.02 o 
   1   1   1    30985.19    30941.10    756.98 o 
   3   1   1     7141.42     7708.65    316.24 o 
   5   1   1    27383.56    27303.54    543.41 o 
   7   1   1    47646.70    48898.56    965.19 o 
   9   1   1    23958.18    24317.32    496.94 o 
  11   1   1     1174.29     1615.74     70.77 o 
  13   1   1    22266.17    22567.20    477.31 o 
  15   1   1     5561.13     5770.06    161.72 o 
  17   1   1     4795.90     4713.09    189.72 o 
  19   1   1     3056.33     3588.56    213.44 o 
  21   1   1     1678.26     1694.63    216.61 o 
 -22   2   1       21.17     -113.48    113.48 o 
 -20   2   1     9459.04     9835.11    377.67 o 
 -18   2   1        0.17       -7.57     61.60 o 
 -16   2   1     8243.13     8439.83    238.45 o 
 -14   2   1      702.17      790.37     57.85 o 
 -12   2   1     2852.28     2910.60     97.61 o 
 -10   2   1    24429.96    26731.03    546.26 o 
  -8   2   1      255.22      243.75     26.24 o 
  -6   2   1    61908.51    62878.39   1231.89 o 
  -4   2   1      311.51      401.03     49.64 o 
  -2   2   1     2569.10     2555.68     90.26 o 
   0   2   1      242.43      263.25     26.94 o 
   2   2   1    44642.57    42743.96   1094.56 o 
   4   2   1     3935.13     3934.28    104.27 o 
   6   2   1    34020.15    31961.07    919.05 o 
   8   2   1    18306.62    18936.11    394.58 o 
  10   2   1     7475.48     7334.08    173.66 o 
  12   2   1     2790.19     2859.49     99.03 o 
  14   2   1     2273.83     2253.84    106.76 o 
  16   2   1     6061.49     6033.36    235.42 o 
  18   2   1     1548.71     1475.56    118.44 o 
  20   2   1     4349.18     4734.32    325.63 o 
  22   2   1       15.22       44.15    133.62 o 
 -21   3   1    19320.80    17909.39    609.32 o 
 -19   3   1     9483.70     9306.87    365.98 o 
 -17   3   1    12634.55    12558.80    443.37 o 
 -15   3   1      833.93      926.27     74.95 o 
 -13   3   1     4921.69     4953.27    138.38 o 
 -11   3   1    12646.38    12619.91    279.36 o 
  -9   3   1      830.48      966.46     91.66 o 
  -7   3   1    50704.30    48951.36   1366.63 o 
  -5   3   1     2030.87     2675.27     90.66 o 
  -3   3   1    40802.50    40775.53    901.51 o 
  -1   3   1     4572.97     4218.62    110.85 o 
   1   3   1      176.62      186.66     25.08 o 
   3   3   1    68947.34    68149.53   1331.47 o 
   5   3   1      831.53      620.94     41.16 o 
   7   3   1    34489.21    33785.60   1132.37 o 
   9   3   1     5450.58     5535.72    157.14 o 
  11   3   1     2444.38     2710.26    125.14 o 
  13   3   1     5407.32     5695.29    173.76 o 
  15   3   1      423.13      416.72     97.51 o 
  17   3   1     2550.69     2548.88    208.34 o 
  19   3   1    10385.05    10315.44    396.71 o 
  21   3   1     4131.78     4602.96    336.46 o 
 -20   4   1       61.54      -54.01     96.06 o 
 -18   4   1     2328.67     2300.69    179.70 o 
 -16   4   1     1179.55     1144.63    131.60 o 
 -14   4   1    26581.21    26762.24    706.70 o 
 -12   4   1    15429.32    15786.81    383.47 o 
 -10   4   1    24444.60    24039.93    820.15 o 
  -8   4   1    15059.77    15210.46    398.12 o 
  -6   4   1     2171.74     2490.60    153.72 o 
  -4   4   1    20415.81    18523.68    586.78 o 
  -2   4   1     5847.17     5875.32    154.08 o 
   0   4   1   110925.46   104028.48   4516.81 o 
   2   4   1       36.15       11.24     14.88 o 
   4   4   1    19958.94    19316.79    398.13 o 
   6   4   1     1253.48     1592.10     74.19 o 
   8   4   1     1049.76      953.84     62.34 o 
  10   4   1    27758.22    29292.45    742.47 o 
  12   4   1    14299.84    14329.36    355.94 o 
  14   4   1    31299.83    30264.59    923.05 o 
  16   4   1     1971.39     2103.20    173.01 o 
  18   4   1      432.60      407.34    105.81 o 
  20   4   1      128.07      170.18    105.04 o 
 -19   5   1     1869.96     1825.21    173.63 o 
 -17   5   1    13419.97    13449.46    516.63 o 
 -15   5   1       94.43      135.36     84.24 o 
 -13   5   1    19607.95    19218.08    531.61 o 
 -11   5   1     9628.08     9537.14    294.38 o 
  -9   5   1     3540.52     3689.22    180.18 o 
  -7   5   1    38328.31    38706.45    858.77 o 
  -5   5   1        5.11       58.98     54.24 o 
  -3   5   1     8754.72     8929.27    323.49 o 
  -1   5   1    26855.12    26970.35    603.26 o 
   1   5   1    12923.91    12660.36    405.82 o 
   3   5   1    35218.12    33022.52   1035.53 o 
   5   5   1      418.93      450.11     37.68 o 
   7   5   1    20237.22    20638.24    480.43 o 
   9   5   1     6696.40     6743.94    232.06 o 
  11   5   1     5416.76     5467.16    316.95 o 
  13   5   1     8334.91     8472.70    458.85 o 
  15   5   1       41.87      115.93     87.39 o 
  17   5   1    11395.00    11342.57    521.12 o 
  19   5   1     4475.85     4477.88    269.15 o 
 -18   6   1      228.15      285.64    112.25 o 
 -16   6   1     8185.65     8364.76    348.38 o 
 -14   6   1       31.18       66.33     85.21 o 
 -12   6   1       82.40       33.47     42.29 o 
 -10   6   1     9271.31    10222.33    533.67 o 
  -8   6   1     5444.33     5841.35    279.03 o 
  -6   6   1    53041.79    50422.56   1754.59 o 
  -4   6   1      527.94      463.19     62.19 o 
  -2   6   1    12320.66    12211.11    274.69 o 
   0   6   1      919.97     1119.92     63.01 o 
   2   6   1     7229.15     7259.14    179.03 o 
   4   6   1     7174.41     7130.79    319.49 o 
   6   6   1    38235.27    39543.26    881.15 o 
   8   6   1    20841.90    21087.47    567.90 o 
  10   6   1     9924.40     9505.75    356.80 o 
  12   6   1      732.67      762.11    114.10 o 
  14   6   1      105.32      219.51     96.13 o 
  16   6   1     9521.54     9133.14    460.12 o 
  18   6   1      374.36      344.54    120.81 o 
 -17   7   1     3844.42     3431.45    237.30 o 
 -15   7   1     6174.49     6140.72    302.99 o 
 -13   7   1    17506.57    17155.36    720.92 o 
 -11   7   1     1554.80     1800.26    154.06 o 
  -9   7   1     5124.74     5321.56    205.59 o 
  -7   7   1       33.24       52.90     59.65 o 
  -5   7   1     9065.95     9378.83    292.56 o 
  -3   7   1     8217.97     7996.23    378.40 o 
  -1   7   1    18450.14    18298.21    641.06 o 
   1   7   1    12288.30    12670.24    291.04 o 
   3   7   1    10766.12    10885.38    283.16 o 
   5   7   1      690.04      775.47     96.50 o 
   7   7   1     1322.50     1576.74    112.75 o 
   9   7   1     7033.21     6534.39    280.78 o 
  11   7   1       27.56       69.36    110.27 o 
  13   7   1    17651.61    18149.71    617.72 o 
  15   7   1      956.78      993.75    143.92 o 
 -14   8   1     6659.35     6880.63    340.93 o 
 -12   8   1     1649.44     1828.59    170.48 o 
 -10   8   1     2796.23     2778.93    245.48 o 
  -8   8   1       27.59      -33.27     77.32 o 
  -6   8   1       21.88       97.52     66.74 o 
  -4   8   1     6298.83     6041.31    246.05 o 
  -2   8   1       22.02      -14.94     57.85 o 
   0   8   1     4197.63     4708.57    186.03 o 
   2   8   1      381.77      380.16     76.02 o 
   4   8   1     2188.23     2067.41    131.11 o 
   6   8   1      563.37      368.29    108.48 o 
   8   8   1      121.51      -55.22     90.74 o 
  10   8   1     3214.56     2848.88    238.78 o 
  12   8   1      248.34      141.66    162.99 o 
  14   8   1     2906.96     3211.43    234.42 o 
 -11   9   1     1239.77     1463.82    166.28 o 
  -9   9   1      869.17      848.21    132.49 o 
  -7   9   1     9326.65     8446.27    295.97 o 
  -5   9   1     1074.95     1119.47    131.57 o 
  -3   9   1     2522.09     2800.57    162.27 o 
  -1   9   1     2122.76     2396.24    339.77 o 
   1   9   1     2298.90     2408.48    331.96 o 
   3   9   1       21.21      -79.27     89.00 o 
   5   9   1     3359.75     3573.63    219.51 o 
   7   9   1     5277.40     6042.29    371.26 o 
   9   9   1     1056.24     1000.82    294.63 o 
  11   9   1     2431.81     2540.22    257.70 o 
  -6  10   1      526.32      647.92    129.99 o 
  -4  10   1       18.26      -17.72    117.32 o 
  -2  10   1      112.35      112.14    126.10 o 
   0  10   1       95.21      -13.21    118.49 o 
   2  10   1        1.64      122.13    137.69 o 
   4  10   1      463.80      463.48    122.72 o 
   6  10   1       11.71       83.44    138.49 o 
 -24   0   2     3376.52     3404.15    401.63 o 
 -22   0   2     8782.16     9194.43    620.04 o 
 -20   0   2      501.67      497.63     93.42 o 
 -18   0   2     6415.76     6662.85    262.78 o 
 -16   0   2     1911.70     1968.46    130.43 o 
 -14   0   2    45789.61    46528.20   1329.16 o 
 -12   0   2     8455.32     8056.81    271.42 o 
 -10   0   2    40562.36    39520.94   1115.84 o 
  -8   0   2     4608.98     5758.71    259.52 o 
  -6   0   2     8361.89     9148.44    275.18 o 
  -4   0   2    70110.55    67212.36   2246.75 o 
  -2   0   2    39739.49    37247.48   2550.90 o 
   2   0   2     6270.90     6023.20    479.96 o 
   4   0   2    21368.96    21367.35    736.60 o 
   6   0   2     3785.85     4485.77    179.27 o 
   8   0   2    23601.04    24398.95    703.05 o 
  10   0   2    41291.63    41440.70   1450.22 o 
  12   0   2    56231.57    55344.35   1566.11 o 
  14   0   2    41939.94    40583.60   1169.28 o 
  16   0   2     7908.93     7946.02    370.52 o 
  18   0   2     5095.40     4339.40    405.97 o 
  20   0   2      165.93      259.42    180.47 o 
 -23   1   2     3937.12     4217.00    305.37 o 
 -21   1   2     3974.07     4375.50    204.98 o 
 -19   1   2     3628.14     3869.61    142.23 o 
 -17   1   2    11749.09    12001.48    285.10 o 
 -15   1   2       53.47      108.80     40.42 o 
 -13   1   2     8932.32     8970.44    213.25 o 
 -11   1   2    13137.60    13784.81    298.93 o 
  -9   1   2     1567.86     1729.30     74.49 o 
  -7   1   2    55685.97    54405.55   1067.80 o 
  -5   1   2    64684.57    62470.79   1881.77 o 
  -3   1   2     7560.68     7979.85    205.10 o 
  -1   1   2     2223.79     2031.14     89.63 o 
   1   1   2      423.25      490.19     49.95 o 
   3   1   2    71926.22    72110.90   1986.70 o 
   5   1   2       24.10       39.95     16.79 o 
   7   1   2    59897.02    61820.16   1215.18 o 
   9   1   2      262.67      174.27     29.38 o 
  11   1   2    18549.15    18756.95    398.77 o 
  13   1   2     4703.03     4934.18    139.88 o 
  15   1   2      117.01      178.84     55.97 o 
  17   1   2     9368.70     9458.38    299.67 o 
  19   1   2     8805.93     8665.43    341.13 o 
  21   1   2     4073.55     4230.38    310.49 o 
 -22   2   2     3590.36     3362.48    220.78 o 
 -20   2   2    26464.05    25466.99    826.35 o 
 -18   2   2       30.44      123.80     58.06 o 
 -16   2   2    15839.74    15926.94    357.55 o 
 -14   2   2       56.55       91.36     37.55 o 
 -12   2   2     1580.46     1615.00     71.93 o 
 -10   2   2    28350.88    29163.25    592.37 o 
  -8   2   2    39098.31    40487.53    878.62 o 
  -6   2   2    85328.67    86085.77   1835.54 o 
  -4   2   2   118463.12   118122.02   4022.09 o 
  -2   2   2    44792.63    45395.68    971.48 o 
   0   2   2     4353.76     5065.70    121.87 o 
   2   2   2    45131.20    46131.81   1136.79 o 
   4   2   2     1314.55     1557.38     62.36 o 
   6   2   2   116455.81   115284.63   2243.36 o 
   8   2   2     6195.88     5734.29    138.38 o 
  10   2   2    14850.66    14990.57    322.65 o 
  12   2   2     1180.81     1207.56     63.88 o 
  14   2   2       49.19       94.92     75.16 o 
  16   2   2     6506.36     6467.01    230.77 o 
  18   2   2       45.75       64.78     71.10 o 
  20   2   2     8573.71     8529.00    842.75 o 
 -23   3   2     5347.26     5067.60    324.50 o 
 -21   3   2     1508.60     1603.05    163.60 o 
 -19   3   2      691.44      721.32    120.41 o 
 -17   3   2     3891.56     3867.27    177.66 o 
 -15   3   2     8356.12     8222.22    231.24 o 
 -13   3   2    26939.52    26780.52    557.46 o 
 -11   3   2     2400.05     2522.31    124.09 o 
  -9   3   2    14647.82    14437.49    452.79 o 
  -7   3   2     3177.68     3620.25    150.88 o 
  -5   3   2    21242.76    22080.19    828.60 o 
  -3   3   2     7580.68     7425.86    179.07 o 
  -1   3   2    24836.30    25082.09    695.69 o 
   1   3   2    19067.02    17666.80    520.16 o 
   3   3   2     2812.20     2402.87     85.29 o 
   5   3   2     2909.72     2712.81    115.47 o 
   7   3   2     3569.85     3712.27    124.61 o 
   9   3   2    18822.50    18757.16    428.01 o 
  11   3   2      259.52      311.94     67.26 o 
  13   3   2    23841.35    24389.99    638.95 o 
  15   3   2     3513.36     3658.75    174.97 o 
  17   3   2     1823.45     1590.31    146.37 o 
  19   3   2      170.16      168.47     98.44 o 
 -22   4   2     1389.69     1524.10    169.87 o 
 -20   4   2        9.17       26.60     95.37 o 
 -18   4   2     1659.05     1793.51    158.86 o 
 -16   4   2      666.64      639.83     98.35 o 
 -14   4   2     5553.74     5641.64    234.28 o 
 -12   4   2      274.92      290.99     58.82 o 
 -10   4   2     3197.03     3276.32    235.77 o 
  -8   4   2      100.43      155.96     42.09 o 
  -6   4   2       87.21      127.69     45.08 o 
  -4   4   2      767.24      818.57     47.47 o 
  -2   4   2     2924.29     3359.93    101.15 o 
   0   4   2    10456.76    10402.60    247.90 o 
   2   4   2      788.49      923.81     48.29 o 
   4   4   2     9534.09     9697.75    238.02 o 
   6   4   2      196.12      178.46     36.64 o 
   8   4   2     2070.17     2286.29     94.95 o 
  12   4   2      270.05      152.63     59.39 o 
  14   4   2      602.20      809.40    107.90 o 
  16   4   2     3177.55     2939.98    195.39 o 
  18   4   2        8.42       45.68     96.78 o 
  20   4   2      748.87      760.33    136.45 o 
 -21   5   2     7651.31     7758.45    352.17 o 
 -19   5   2     3546.64     3708.09    239.32 o 
 -17   5   2        3.55        8.78     62.29 o 
 -15   5   2     3692.86     3813.95    180.90 o 
 -13   5   2    11294.92    11139.37    339.22 o 
 -11   5   2     6085.11     6186.03    214.60 o 
  -9   5   2     1696.46     1660.74    143.89 o 
  -7   5   2    22633.95    21702.74    554.67 o 
  -5   5   2     4314.43     4437.00    131.72 o 
  -3   5   2     2205.52     2347.81     91.84 o 
  -1   5   2     9466.74     8516.25    215.37 o 
   1   5   2    16815.80    15017.38    589.46 o 
   3   5   2       78.15       69.98     27.89 o 
   5   5   2    11280.79    11050.81    399.67 o 
   7   5   2    15867.20    16197.54    591.29 o 
   9   5   2     4134.20     4212.83    143.26 o 
  11   5   2     1824.78     2170.60    282.30 o 
  15   5   2     3624.38     3775.98    228.22 o 
  17   5   2       21.34       63.57     94.25 o 
  19   5   2      656.11      451.78    125.50 o 
 -18   6   2      541.82      481.86    121.55 o 
 -16   6   2     5511.67     5515.82    371.46 o 
 -14   6   2      105.20      203.86     71.57 o 
 -12   6   2     1437.62     1414.33    111.38 o 
 -10   6   2     4147.28     4144.38    259.98 o 
  -8   6   2     9311.79     9627.89    342.09 o 
  -6   6   2    10126.87     9888.00    433.57 o 
  -4   6   2     1770.28     1733.65     84.10 o 
  -2   6   2       18.95       51.75     37.57 o 
   0   6   2      310.91      353.17     46.31 o 
   2   6   2     4736.10     4722.60    198.12 o 
   4   6   2      102.27      141.77     45.46 o 
   6   6   2     6454.69     6956.24    313.08 o 
   8   6   2      632.36      514.86     75.53 o 
  10   6   2     1535.23     1491.67    182.58 o 
  12   6   2       12.13       62.48     82.05 o 
  14   6   2     1049.26      889.98    128.38 o 
  16   6   2     1753.07      879.62    802.34 o 
 -17   7   2     1719.18     1142.04    271.84 o 
 -15   7   2     2918.05     2625.89    497.55 o 
 -13   7   2       33.31       17.43     90.03 o 
 -11   7   2     4810.66     4528.67    377.14 o 
  -9   7   2      263.55      261.42     82.42 o 
  -7   7   2    24865.18    24698.39    659.24 o 
  -5   7   2    11611.61    10742.74    324.50 o 
  -3   7   2    10510.18    10431.35    311.92 o 
  -1   7   2     2053.32     2172.62    108.96 o 
   1   7   2     1180.56     1233.25     81.23 o 
   3   7   2    16754.91    16229.81    413.60 o 
   5   7   2     2180.02     2596.41    138.37 o 
   7   7   2    15380.41    15392.84    440.52 o 
   9   7   2      445.39      313.30     95.07 o 
  11   7   2     4347.35     4479.45    309.11 o 
  13   7   2        7.68      -26.92     89.74 o 
  15   7   2     2346.07     2445.00    204.86 o 
 -14   8   2    12809.21    12928.26    746.31 o 
 -12   8   2     2787.69     2746.49    339.14 o 
 -10   8   2    12579.92    12687.78    393.48 o 
  -8   8   2      945.48     1234.11    112.25 o 
  -6   8   2      808.64      900.08     98.06 o 
  -4   8   2    19083.12    18341.73    640.27 o 
  -2   8   2     3402.92     3462.01    146.84 o 
   0   8   2    20838.06    20982.36    567.26 o 
   2   8   2      822.49      799.29    110.28 o 
   4   8   2     3428.56     3489.73    309.28 o 
   6   8   2      532.42      549.03    105.99 o 
   8   8   2     4424.90     4506.54    249.69 o 
  10   8   2     2462.81     2353.37    285.78 o 
  12   8   2    13186.73    12773.30    482.93 o 
 -11   9   2     1532.37     1516.21    166.44 o 
  -9   9   2     2226.85     2056.24    171.94 o 
  -7   9   2     3052.61     2522.25    160.85 o 
  -5   9   2      129.90       57.56     74.44 o 
  -3   9   2     6749.17     6898.61    341.04 o 
  -1   9   2     1278.24     1507.27    206.73 o 
   1   9   2     3915.29     4256.15    230.99 o 
   3   9   2     4507.97     5357.90    276.75 o 
   5   9   2       34.77      110.24     88.76 o 
   7   9   2     5054.94     5069.02    276.87 o 
   9   9   2     2928.85     2486.46    198.98 o 
  -8  10   2    11962.77    12639.53    469.57 o 
  -6  10   2    12987.02    12328.36    565.23 o 
  -4  10   2     3318.42     3722.09    288.44 o 
  -2  10   2     2038.67     2400.17    412.79 o 
   0  10   2      443.47      571.35    150.72 o 
   2  10   2     1819.97     1849.95    299.31 o 
   4  10   2      496.44      623.54    161.54 o 
 -23   1   3     8375.01     8812.00    434.47 o 
 -21   1   3     4344.68     4527.83    177.03 o 
 -19   1   3     3766.16     3837.99    142.36 o 
 -17   1   3     1517.58     1786.23     90.72 o 
 -15   1   3     7452.05     6997.35    181.90 o 
 -13   1   3    15120.30    14930.00    327.33 o 
 -11   1   3     2219.72     2400.48     81.76 o 
  -9   1   3     4647.35     4222.16    108.35 o 
  -7   1   3     3666.14     3304.53    102.22 o 
  -5   1   3     1235.36     1490.34     58.18 o 
  -3   1   3     3087.05     3479.56     90.00 o 
  -1   1   3    15461.80    15048.66    327.89 o 
   1   1   3    24662.78    24604.53    683.29 o 
   3   1   3     4950.59     5393.08    212.75 o 
   5   1   3    16740.18    17186.28    383.28 o 
   7   1   3    22010.74    22519.08    458.79 o 
   9   1   3    22876.48    23282.98    479.45 o 
  11   1   3        7.19        4.90     30.59 o 
  13   1   3    15705.10    16221.68    394.29 o 
  15   1   3      907.73     1087.13     94.16 o 
  17   1   3      583.24      501.55    101.05 o 
  19   1   3      786.73      866.78    126.80 o 
  21   1   3     2714.75     2867.85    260.31 o 
 -24   2   3      626.81      494.52    125.02 o 
 -22   2   3      113.86      149.86     97.52 o 
 -20   2   3    12057.10    12117.00    374.49 o 
 -18   2   3      266.40      251.09     61.56 o 
 -16   2   3    20190.55    21039.37    455.03 o 
 -14   2   3       31.22       41.76     35.52 o 
 -12   2   3       82.03      161.12     34.76 o 
 -10   2   3    25632.80    26768.74    595.83 o 
  -8   2   3    17308.12    16891.62    382.02 o 
  -6   2   3    40423.29    40550.00    876.38 o 
  -4   2   3    60945.93    63567.30   1783.07 o 
  -2   2   3    31814.59    32184.43    773.37 o 
   0   2   3     2245.40     2443.12    108.17 o 
   2   2   3    40378.38    44491.57   1410.47 o 
   4   2   3    19540.33    21296.87    526.24 o 
   6   2   3    69607.45    72931.04   1569.27 o 
   8   2   3    11286.86    12253.54    288.18 o 
  10   2   3     4973.88     5127.79    134.05 o 
  12   2   3      166.60      267.14     58.82 o 
  14   2   3     1569.99     1466.23    106.06 o 
  16   2   3    12207.27    12580.67    376.43 o 
  18   2   3      120.51      123.09    108.33 o 
  20   2   3    10283.13     9541.69    473.69 o 
 -23   3   3     2204.05     2216.14    195.36 o 
 -21   3   3     9927.04     9403.45    474.68 o 
 -19   3   3     4144.21     4463.50    202.71 o 
 -17   3   3    11775.03    11886.27    360.30 o 
 -15   3   3       54.72       65.17     46.08 o 
 -13   3   3      108.19      168.24     37.10 o 
 -11   3   3    17304.86    17880.45    380.09 o 
  -9   3   3     4192.86     4578.43    129.72 o 
  -7   3   3    55178.00    51930.12   1541.69 o 
  -5   3   3     4678.86     5720.46    198.25 o 
  -3   3   3    52782.32    51608.19   2082.67 o 
  -1   3   3      339.05      463.23     39.69 o 
   1   3   3     4616.63     4828.55    123.58 o 
   3   3   3     5979.40     5101.23    148.48 o 
   5   3   3    12986.46    13317.21    345.90 o 
   7   3   3    27907.19    27131.30    607.82 o 
   9   3   3     2415.21     2400.74    106.03 o 
  11   3   3     7446.69     7610.45    241.76 o 
  13   3   3     7726.53     7325.15    243.86 o 
  15   3   3     2333.03     2302.87    137.39 o 
  17   3   3    11121.12    10715.50    341.38 o 
  19   3   3     5151.59     5347.02    360.64 o 
 -22   4   3     8385.67     7864.83    392.95 o 
 -20   4   3       95.42      -21.31     89.60 o 
 -18   4   3     1722.63     1795.65    160.08 o 
 -16   4   3     3367.84     3608.70    171.49 o 
 -14   4   3    49814.68    50412.15   1266.32 o 
 -12   4   3    32959.34    33240.84    980.54 o 
 -10   4   3    39166.94    40757.83   1022.51 o 
  -8   4   3     9256.34     9920.40    286.32 o 
  -6   4   3      109.18       76.34     21.30 o 
  -4   4   3    42688.10    42235.31    919.00 o 
  -2   4   3      107.17       52.66     25.83 o 
   0   4   3   120139.83   106155.02   4002.54 o 
   2   4   3      767.63      813.46     67.19 o 
   4   4   3    32743.62    33270.52    996.22 o 
   6   4   3      872.38      895.23     80.12 o 
   8   4   3     6595.46     6603.57    183.39 o 
  10   4   3     6267.88     6246.56    242.40 o 
  12   4   3    27088.11    26380.40    691.41 o 
  14   4   3    18292.18    17809.69    498.61 o 
  16   4   3     1555.10     1694.76    384.19 o 
  18   4   3     1852.47     1946.11    174.10 o 
 -21   5   3     8478.40     8219.88    439.14 o 
 -19   5   3      260.60      306.38    109.65 o 
 -17   5   3    13577.38    13552.21    485.67 o 
 -15   5   3     1940.84     1799.43    124.62 o 
 -13   5   3     1743.34     1744.47    136.04 o 
 -11   5   3     4180.53     4364.59    172.57 o 
  -9   5   3     5171.20     5538.61    203.81 o 
  -7   5   3    32102.22    32578.53    825.52 o 
  -5   5   3      116.62      118.90     43.98 o 
  -3   5   3    11445.63    11032.49    296.68 o 
  -1   5   3    14439.37    14031.50    365.88 o 
   1   5   3     2466.03     2506.18    206.15 o 
   3   5   3    10346.56    10107.36    246.63 o 
   5   5   3      763.09      946.81     63.85 o 
   7   5   3     7153.45     7391.14    204.73 o 
   9   5   3    10322.73    10324.24    308.52 o 
  11   5   3     2469.55     2025.44    190.92 o 
  13   5   3    10138.38    10635.18    485.49 o 
  15   5   3     1571.31     1582.12    155.12 o 
  17   5   3     6068.03     6194.86    307.83 o 
 -20   6   3    16985.52    17663.96    626.00 o 
 -18   6   3      319.67      365.59    114.63 o 
 -16   6   3    10025.84    10727.75    669.62 o 
 -14   6   3       57.39       22.33     51.91 o 
 -12   6   3     2123.22     2004.11    138.83 o 
 -10   6   3    17338.64    16879.46    473.77 o 
  -8   6   3    32191.84    32928.29    977.90 o 
  -6   6   3    53303.31    52859.49   1894.39 o 
  -4   6   3     7349.67     7882.44    211.37 o 
  -2   6   3     8330.02     7854.83    210.07 o 
   0   6   3      423.05      478.32     50.99 o 
   2   6   3    18103.10    17413.78    623.23 o 
   4   6   3     4216.01     4097.67    137.54 o 
   6   6   3    52884.36    50406.87   1334.95 o 
   8   6   3    10312.52     9739.48    356.24 o 
  10   6   3    10743.29    10182.53    377.24 o 
  12   6   3      701.04      723.20    114.87 o 
  14   6   3      135.11       80.41     92.13 o 
  16   6   3     8626.98     8612.52    650.81 o 
 -17   7   3     3357.87     2714.40    256.43 o 
 -15   7   3     3169.17     3200.70    218.52 o 
 -13   7   3    10282.78    10279.02    336.24 o 
 -11   7   3     4047.05     4220.44    213.27 o 
  -9   7   3     4277.21     4504.22    503.01 o 
  -7   7   3       35.87      -27.11     55.96 o 
  -5   7   3    11550.51    11641.11    423.66 o 
  -3   7   3     4906.59     4955.25    288.76 o 
  -1   7   3    19765.03    19858.83    810.33 o 
   1   7   3     8745.94     8812.60    446.69 o 
   3   7   3     1565.54     1704.56     96.29 o 
   5   7   3      488.06      526.96     75.25 o 
   7   7   3      263.23      287.41     91.51 o 
   9   7   3     4641.68     4433.77    242.43 o 
  11   7   3      202.97      167.85     96.33 o 
  13   7   3    14961.07    14236.97    515.26 o 
  15   7   3     1219.53     1072.73    155.40 o 
 -16   8   3      144.45       -5.02    105.49 o 
 -14   8   3     4418.52     4457.27    267.16 o 
 -12   8   3     1316.12     1324.99    123.50 o 
 -10   8   3     3724.19     3919.09    193.93 o 
  -8   8   3     1956.38     2038.26    240.48 o 
  -6   8   3       30.50       19.99     65.31 o 
  -4   8   3     2901.20     3129.40    161.74 o 
  -2   8   3       53.84       -3.37     58.14 o 
   0   8   3    15673.37    16184.52    457.64 o 
   2   8   3       36.01       97.92     65.86 o 
   4   8   3     6893.16     7467.61    563.73 o 
   6   8   3       14.66       62.67     82.10 o 
   8   8   3      833.13      730.66    118.29 o 
  10   8   3     4598.93     4674.26    265.48 o 
  12   8   3     2221.84     2256.70    196.53 o 
 -13   9   3     1836.34     2131.28    195.82 o 
 -11   9   3     3817.45     3545.88    198.80 o 
  -9   9   3      976.41     1189.94    122.82 o 
  -7   9   3    11935.87    13312.49    410.14 o 
  -5   9   3      527.88      507.44     88.97 o 
  -3   9   3     2321.64     2611.14    185.71 o 
  -1   9   3     1439.69     1451.94    142.36 o 
   1   9   3     2620.75     2976.44    333.89 o 
   3   9   3     2585.38     2510.35    226.86 o 
   5   9   3     3275.93     3433.36    218.22 o 
   7   9   3     5579.30     6217.13    434.89 o 
   9   9   3      405.92      279.12    118.73 o 
  -8  10   3      152.61       19.75    106.37 o 
  -6  10   3       77.41      121.85    101.33 o 
  -4  10   3      266.56      290.23    137.52 o 
  -2  10   3      653.32      621.50    152.55 o 
   0  10   3      107.07       59.72    127.42 o 
   2  10   3       25.98       55.85    126.91 o 
   4  10   3      119.59      150.73    142.18 o 
 -24   0   4     6588.64     6081.78    486.51 o 
 -22   0   4     4884.98     5331.26    248.72 o 
 -20   0   4      205.41      158.39     77.20 o 
 -18   0   4     4613.01     5297.71    226.15 o 
 -16   0   4      700.97      714.89     82.81 o 
 -14   0   4    95642.48    96762.52   2692.40 o 
 -12   0   4    26999.19    26021.22    758.22 o 
 -10   0   4    21356.26    20876.44    610.02 o 
  -8   0   4       33.41      165.22     34.05 o 
  -6   0   4       17.01       61.60     25.71 o 
  -4   0   4    90638.75    90239.94   2472.53 o 
  -2   0   4     1756.88     1662.95     79.51 o 
   2   0   4    13778.53    14532.98    508.59 o 
   4   0   4    14091.51    13619.12    693.39 o 
   6   0   4     2054.84     2261.95    118.80 o 
   8   0   4    23759.70    24637.45    713.64 o 
  10   0   4    17237.40    17401.55    525.51 o 
  12   0   4    18985.54    19003.14    704.49 o 
  14   0   4    26597.87    26311.71    973.62 o 
  16   0   4      959.84     1207.71    232.59 o 
  18   0   4       94.12       10.55    159.90 o 
  20   0   4      822.83      727.53    229.22 o 
 -23   1   4     6823.41     6602.49    295.26 o 
 -21   1   4    16446.10    17195.93    405.99 o 
 -19   1   4     2139.48     2092.04    103.88 o 
 -17   1   4    29682.51    29274.25    616.40 o 
 -15   1   4      138.84       70.38     38.50 o 
 -13   1   4    19412.96    20196.51    428.42 o 
 -11   1   4    15664.98    15561.93    332.57 o 
  -9   1   4      910.00      904.84     45.54 o 
  -7   1   4    78316.69    75579.54   1474.64 o 
  -5   1   4    11691.12    12237.34    275.37 o 
  -3   1   4    15310.36    16103.65    398.14 o 
  -1   1   4    62559.05    61846.89   1314.89 o 
   1   1   4     4819.80     5224.88    166.90 o 
   3   1   4    30041.60    31345.42   1076.88 o 
   5   1   4     3394.87     3382.46    106.08 o 
   7   1   4    44959.10    43648.85    868.81 o 
   9   1   4     5229.93     4962.83    129.27 o 
  11   1   4     3366.87     3662.95    111.05 o 
  13   1   4     2972.74     3290.04    157.51 o 
  15   1   4     9057.58     9461.55    348.53 o 
  17   1   4     5431.50     5655.50    258.34 o 
  19   1   4     7232.78     7148.82    669.85 o 
 -24   2   4     1576.06     1656.80    216.73 o 
 -22   2   4     2369.55     2194.02    177.22 o 
 -20   2   4    20521.81    21628.17    600.18 o 
 -18   2   4       47.88      -23.09     50.16 o 
 -16   2   4     9487.64     9790.00    239.35 o 
 -14   2   4      137.87       97.31     36.94 o 
 -12   2   4    12752.88    13137.59    290.33 o 
 -10   2   4    11939.56    11156.01    375.10 o 
  -8   2   4    16940.56    15839.96    329.83 o 
  -6   2   4     7746.37     6358.67    183.11 o 
  -4   2   4    21436.89    21924.72    534.93 o 
  -2   2   4    22871.02    22759.21    497.17 o 
   0   2   4     2050.19     2236.03    124.00 o 
   2   2   4    22706.29    23666.73    800.05 o 
   4   2   4      755.93     1039.82     70.74 o 
   6   2   4    81051.40    79812.27   1915.11 o 
   8   2   4    10908.06    10985.43    263.84 o 
  10   2   4    10050.58    10203.73    260.58 o 
  12   2   4      704.82      651.56     74.96 o 
  14   2   4       20.81      126.04     62.70 o 
  16   2   4    20057.51    20129.19    646.63 o 
  18   2   4     1089.54     1101.64    138.19 o 
  20   2   4    11672.97    11785.60    544.38 o 
 -23   3   4     6598.45     6316.93    312.13 o 
 -21   3   4      707.85      594.50    119.61 o 
 -19   3   4     2255.11     2252.56    143.87 o 
 -17   3   4     6836.82     6548.37    234.16 o 
 -15   3   4    12571.60    12896.24    331.43 o 
 -13   3   4    39761.41    39477.45    873.12 o 
 -11   3   4     3175.92     3042.89    119.02 o 
  -9   3   4    38391.03    38471.90    958.75 o 
  -7   3   4     3855.40     3909.66    134.57 o 
  -5   3   4    11466.32    11810.54    315.04 o 
  -3   3   4     3212.06     3038.57    179.48 o 
  -1   3   4    59648.23    57492.56   1231.04 o 
   1   3   4    25957.18    24504.39   1000.40 o 
   3   3   4    19227.79    20137.32    844.16 o 
   5   3   4    17619.70    19652.20    495.68 o 
   7   3   4      548.77      620.61     45.68 o 
   9   3   4     6738.23     6477.57    207.73 o 
  11   3   4       54.64      144.09     56.78 o 
  13   3   4    17058.70    17419.55    483.31 o 
  15   3   4     2212.17     2287.01    139.84 o 
  17   3   4     3108.08     3132.13    235.65 o 
  19   3   4      991.79      921.64    227.09 o 
 -22   4   4       12.70       33.81    101.22 o 
 -20   4   4      143.19      172.24    100.29 o 
 -18   4   4      565.80      599.70     91.05 o 
 -16   4   4     1232.58     1175.50    117.59 o 
 -14   4   4      131.93      122.30     60.57 o 
 -12   4   4     2888.61     2757.74    137.80 o 
 -10   4   4      307.89      363.11     58.07 o 
  -8   4   4       94.84       97.66     40.63 o 
  -6   4   4     2590.21     2742.94    129.61 o 
  -4   4   4     4780.96     4714.87    131.28 o 
  -2   4   4      591.72      870.52     72.80 o 
   0   4   4    10383.60     9701.28    278.64 o 
   2   4   4      806.97      847.35     46.14 o 
   4   4   4     8341.24     8268.02    388.60 o 
   6   4   4     1012.86     1093.41    109.38 o 
   8   4   4     3033.94     3021.89    153.30 o 
  10   4   4     4450.75     3767.05    248.25 o 
  12   4   4      730.33      993.05     94.97 o 
  14   4   4     2524.04     2358.93    143.35 o 
  16   4   4      411.85      322.37    102.47 o 
  18   4   4      160.24       68.12    307.39 o 
 -21   5   4     6084.13     6419.15    311.75 o 
 -19   5   4     3128.01     2624.98    279.99 o 
 -17   5   4       33.94       37.72     69.76 o 
 -15   5   4     4489.20     5054.23    347.68 o 
 -13   5   4    16841.63    16678.27    472.05 o 
 -11   5   4     3191.87     3604.39    226.12 o 
  -9   5   4    14240.77    14702.33    409.58 o 
  -7   5   4    16438.18    16677.56    452.56 o 
  -5   5   4     5657.86     5753.23    158.38 o 
  -3   5   4      204.98      186.89     36.53 o 
  -1   5   4    26741.01    26264.67    750.72 o 
   1   5   4    30327.67    29692.81    660.97 o 
   3   5   4      458.57      569.01     86.75 o 
   5   5   4    10942.42    10521.58    639.24 o 
   7   5   4     9819.72     9694.32    289.44 o 
   9   5   4     2795.72     2935.02    145.52 o 
  11   5   4     1642.01     1486.75    153.21 o 
  13   5   4     7315.41     7548.66    311.68 o 
  15   5   4     1270.45     1148.89    137.98 o 
  17   5   4      270.08      275.57    108.01 o 
 -20   6   4     1443.58     1902.17    227.91 o 
 -18   6   4      379.02      374.74    110.62 o 
 -16   6   4     1529.93     1245.32    177.01 o 
 -14   6   4        0.87       14.28     41.73 o 
 -12   6   4        1.10       33.65     61.80 o 
 -10   6   4       38.03       68.96     58.53 o 
  -8   6   4     4864.19     5011.50    188.24 o 
  -6   6   4     2521.31     2684.99    171.54 o 
  -4   6   4     2637.63     2677.82    117.63 o 
  -2   6   4     3027.88     2951.92    110.76 o 
   0   6   4      616.46      461.54     90.10 o 
   2   6   4     7324.89     7685.44    234.83 o 
   4   6   4       27.92       44.45     43.47 o 
   6   6   4     4402.39     4137.18    371.49 o 
   8   6   4        8.78      -54.96     54.96 o 
  10   6   4      279.49      356.25     94.49 o 
  12   6   4      613.59      543.09    109.10 o 
  14   6   4      413.88      172.95    138.41 o 
  16   6   4      809.14      564.73    114.67 o 
 -19   7   4     2096.89     1952.88    191.93 o 
 -17   7   4     4270.98     4305.56    323.29 o 
 -15   7   4     2889.11     2932.94    347.75 o 
 -13   7   4       19.63       91.03     74.05 o 
 -11   7   4     2039.85     2336.58    145.52 o 
  -9   7   4       53.62      110.70     65.80 o 
  -7   7   4    19815.85    19624.72    621.12 o 
  -5   7   4     1351.45     1212.34     97.82 o 
  -3   7   4     7804.77     8125.53    355.84 o 
  -1   7   4      455.08      475.97     67.43 o 
   1   7   4      831.85      629.83     79.16 o 
   3   7   4     7586.78     7620.85    395.30 o 
   5   7   4     2841.52     3029.60    245.07 o 
   7   7   4    23570.39    22327.07   1319.14 o 
   9   7   4     1908.16     2102.86    171.07 o 
  11   7   4     5101.53     4908.30    263.03 o 
  13   7   4       69.72       33.97     96.36 o 
 -16   8   4      811.48      640.30    140.02 o 
 -14   8   4    13229.25    12042.12    967.87 o 
 -12   8   4     1811.52     1994.44    178.13 o 
 -10   8   4     5723.06     5666.35    228.90 o 
  -8   8   4     1391.88     1712.72    149.11 o 
  -6   8   4     2899.59     3084.97    164.31 o 
  -4   8   4    11070.26    10874.35    370.51 o 
  -2   8   4      292.26      257.10     81.07 o 
   0   8   4    26250.55    25379.32   1136.14 o 
   2   8   4      194.72      258.62     68.51 o 
   4   8   4     4130.08     4288.49    310.51 o 
   6   8   4       15.78       17.31     83.50 o 
   8   8   4     1991.05     1893.17    168.28 o 
  10   8   4     2275.48     2229.71    285.27 o 
  12   8   4     5643.23     5512.03    375.44 o 
 -13   9   4     8897.80     9011.19    386.88 o 
 -11   9   4     2698.69     2809.74    179.56 o 
  -9   9   4     5421.97     5489.53    365.07 o 
  -7   9   4     5950.93     5717.97    273.55 o 
  -5   9   4      829.69      712.52    169.60 o 
  -3   9   4     4187.49     4102.67    226.79 o 
  -1   9   4    11784.06    11798.00    427.72 o 
   1   9   4     1711.82     1612.56    201.10 o 
   3   9   4     9523.01     6327.21    492.08 o 
   5   9   4       19.10     -111.34    111.34 o 
   7   9   4     4040.91     4068.90    250.10 o 
   9   9   4     1874.51     2692.03    212.74 o 
  -8  10   4    11754.06    12595.27    580.74 o 
  -6  10   4     8952.77     9515.81    464.64 o 
  -4  10   4     1476.29     1245.01    182.47 o 
  -2  10   4      403.24      515.24    146.36 o 
   0  10   4       82.66       94.72    189.94 o 
   2  10   4     7571.20     8239.68    846.99 o 
 -25   1   5      171.25      268.66    112.48 o 
 -23   1   5     2224.40     2406.86    189.16 o 
 -21   1   5     5057.15     5204.89    187.34 o 
 -19   1   5     6506.88     6691.55    190.14 o 
 -17   1   5      874.15      918.87     79.52 o 
 -15   1   5    16103.10    16864.15    370.56 o 
 -13   1   5    37097.87    36929.51    749.83 o 
 -11   1   5       11.55       22.79     25.71 o 
  -9   1   5    10299.61    10111.74    241.58 o 
  -7   1   5    16187.17    15793.34    429.97 o 
  -5   1   5    26858.12    26486.73    528.99 o 
  -3   1   5      872.79      910.22     54.42 o 
  -1   1   5    26798.98    26609.82    643.35 o 
   1   1   5    27712.68    27883.00    671.74 o 
   3   1   5     3184.14     3224.51    147.72 o 
   5   1   5    20872.63    21144.74    525.65 o 
   7   1   5    10660.22    10476.58    251.40 o 
   9   1   5    15051.63    14950.98    323.46 o 
  11   1   5      389.12      481.87     63.72 o 
  13   1   5    16888.14    17337.04    553.77 o 
  15   1   5     6034.33     6141.01    265.11 o 
  17   1   5      584.13      727.79    118.06 o 
  19   1   5      145.71      263.02    135.76 o 
 -24   2   5     2108.00     2201.24    189.43 o 
 -22   2   5      857.93      954.07    137.27 o 
 -20   2   5    17705.29    18482.94    525.46 o 
 -18   2   5      579.79      562.47     69.39 o 
 -16   2   5     7893.59     7642.28    197.63 o 
 -14   2   5      384.48      506.26     48.81 o 
 -12   2   5     3241.19     2925.06    125.12 o 
 -10   2   5     5333.12     5589.67    138.79 o 
  -8   2   5    13303.72    12653.08    269.72 o 
  -6   2   5    16709.82    15958.46    398.93 o 
  -4   2   5    27580.92    25959.51    839.12 o 
  -2   2   5    13898.90    13320.89    336.50 o 
   0   2   5      819.26      737.59     36.37 o 
   2   2   5    21909.40    21679.55    619.92 o 
   4   2   5      105.02       96.87     38.42 o 
   6   2   5    17137.84    16217.16    616.31 o 
   8   2   5     1691.67     1617.96     85.45 o 
  10   2   5     6706.61     6754.36    219.04 o 
  12   2   5      721.42      830.21     81.94 o 
  14   2   5      134.50       83.64     64.40 o 
  16   2   5     2571.01     2614.92    229.04 o 
  18   2   5     1199.39     1458.23    162.92 o 
 -23   3   5      662.59      576.02    128.61 o 
 -21   3   5     7666.93     7787.12    280.76 o 
 -19   3   5     1934.26     2235.50    146.22 o 
 -17   3   5     2148.79     2104.32    112.35 o 
 -15   3   5     2388.00     2284.62    139.46 o 
 -13   3   5     1550.11     1629.76     78.01 o 
 -11   3   5    22592.22    21364.51    489.91 o 
  -9   3   5     7433.32     7860.61    234.93 o 
  -7   3   5    17193.57    15491.58    408.99 o 
  -5   3   5     7036.01     7185.11    302.43 o 
  -3   3   5     5513.67     5070.35    132.70 o 
  -1   3   5      212.30      218.87     27.94 o 
   1   3   5     1341.71     1772.14     75.39 o 
   3   3   5    15774.89    15613.02    398.54 o 
   5   3   5    25001.06    25612.79    743.65 o 
   7   3   5    42004.91    43113.85   1219.84 o 
   9   3   5     7215.40     7426.93    270.46 o 
  11   3   5     2440.22     2632.08    137.51 o 
  13   3   5       70.87      112.60     63.27 o 
  15   3   5     8732.24     8855.22    295.36 o 
  17   3   5     1808.26     1947.17    170.34 o 
 -22   4   5     5283.55     5415.59    299.91 o 
 -20   4   5     2099.35     2200.20    151.69 o 
 -18   4   5    10599.64    10813.51    344.54 o 
 -16   4   5      230.01      271.09     70.68 o 
 -14   4   5   102241.06    98666.58   2405.85 o 
 -12   4   5     8027.50     7942.09    253.51 o 
 -10   4   5    59539.97    58961.21   1455.90 o 
  -8   4   5     1690.09     1623.33    108.12 o 
  -6   4   5      472.35      444.51     57.83 o 
  -4   4   5    52091.95    50350.34   1214.97 o 
  -2   4   5    32441.29    33046.44    977.94 o 
   0   4   5   118900.66   113767.71   2700.19 o 
   2   4   5     6809.35     7621.03    264.89 o 
   4   4   5    22977.82    23586.28    595.35 o 
   6   4   5      210.02      165.70     56.72 o 
   8   4   5     4099.74     4417.56    168.19 o 
  10   4   5    10941.24    10865.73    325.39 o 
  12   4   5    16185.28    17351.87    485.70 o 
  14   4   5    19578.22    19241.78    538.81 o 
  16   4   5     3188.50     3527.26    222.84 o 
  18   4   5      839.39      726.41    171.67 o 
 -21   5   5     3853.01     3902.32    254.85 o 
 -19   5   5     1937.20     1871.80    187.49 o 
 -17   5   5     6129.48     5979.66    231.94 o 
 -15   5   5      564.53      504.17     82.25 o 
 -13   5   5     9898.50    10224.84    317.79 o 
 -11   5   5     8858.13     8913.88    322.49 o 
  -9   5   5       63.02       98.85     50.96 o 
  -7   5   5    36335.09    36642.42    923.18 o 
  -5   5   5      829.18      778.75     72.68 o 
  -3   5   5     9548.42     9360.98    282.10 o 
  -1   5   5     5578.55     5502.54    165.35 o 
   1   5   5      614.66      570.47     46.61 o 
   3   5   5    14374.15    14177.00    441.93 o 
   5   5   5     6005.78     6289.33    236.68 o 
   7   5   5    10470.47    10163.55    304.43 o 
   9   5   5    15999.24    15099.29    531.12 o 
  11   5   5     1469.79     1519.62    150.07 o 
  13   5   5     8573.48     8288.93    336.39 o 
  15   5   5      546.36      484.62    116.90 o 
 -20   6   5    16674.30    16027.63    823.95 o 
 -18   6   5     2303.75     2266.25    184.27 o 
 -16   6   5    11547.52    11564.91    369.21 o 
 -14   6   5     2758.35     2825.75    182.30 o 
 -12   6   5      358.56      423.23     77.65 o 
 -10   6   5     8436.14     8050.05    263.90 o 
  -8   6   5    21623.62    20303.65    549.83 o 
  -6   6   5    33149.75    31339.94   1375.97 o 
  -4   6   5    11086.51    11902.39    342.69 o 
  -2   6   5     2661.15     2478.17    110.08 o 
   0   6   5     1502.68     1446.05     78.69 o 
   2   6   5    24916.12    24369.81    706.73 o 
   4   6   5     1264.63     1314.66    110.52 o 
   6   6   5    42262.77    44243.47   1107.33 o 
   8   6   5     4990.77     5098.44    197.20 o 
  10   6   5     7790.59     7994.44    326.06 o 
  12   6   5       10.30      -14.43     84.11 o 
  14   6   5      809.09     1019.98    142.55 o 
 -19   7   5      856.15      605.77    143.64 o 
 -17   7   5     3441.61     2561.55    354.68 o 
 -15   7   5     5359.28     5923.47    244.21 o 
 -13   7   5     7680.61     7439.88    268.98 o 
 -11   7   5     4712.74     4771.23    227.77 o 
  -9   7   5     3479.73     3656.27    174.11 o 
  -7   7   5      730.02      731.07     85.14 o 
  -5   7   5     6121.35     6194.94    271.43 o 
  -3   7   5     3232.22     3105.73    148.04 o 
  -1   7   5    16994.75    17171.53    646.60 o 
   1   7   5     7012.82     6393.28    257.59 o 
   3   7   5     4625.47     4733.71    183.13 o 
   5   7   5       95.33       69.23     62.54 o 
   7   7   5      182.06      126.54     86.09 o 
   9   7   5     7254.64     7037.26    360.20 o 
  11   7   5       48.32       17.53     96.19 o 
  13   7   5    10199.48    10184.13    500.02 o 
 -16   8   5      186.77      288.66    133.59 o 
 -14   8   5     4489.03     4783.58    233.15 o 
 -12   8   5      103.02      152.09     81.44 o 
 -10   8   5     5094.54     5183.91    219.31 o 
  -8   8   5      135.80      195.30     73.51 o 
  -6   8   5        6.55      128.12     80.88 o 
  -4   8   5     2415.42     2454.50    352.80 o 
  -2   8   5      869.02      899.38    110.52 o 
   0   8   5     9029.21     9448.90    412.90 o 
   2   8   5      247.34      296.58    117.36 o 
   4   8   5     5726.56     5692.31    257.37 o 
   6   8   5      422.71      537.94    140.72 o 
   8   8   5      114.88      167.15    122.66 o 
  10   8   5     1823.75     1666.80    172.15 o 
 -13   9   5     1612.76     1624.81    144.03 o 
 -11   9   5     1257.00     1152.06    124.78 o 
  -9   9   5     3981.08     3834.47    202.97 o 
  -7   9   5     8764.19     8415.66    294.21 o 
  -5   9   5      723.25      777.94    141.45 o 
  -3   9   5      563.91      657.10    112.17 o 
  -1   9   5     5270.21     5557.60    268.46 o 
   1   9   5    12993.30    12610.46    784.69 o 
   3   9   5     1089.40     1175.10    176.62 o 
   5   9   5     1371.90     1435.62    192.92 o 
   7   9   5     2264.17     2497.93    200.29 o 
  -8  10   5      209.57      289.52    167.66 o 
  -6  10   5       74.79      152.06    107.29 o 
  -4  10   5       11.12      -69.75    165.09 o 
  -2  10   5      286.87      381.19    317.73 o 
   0  10   5      477.55      513.69    152.40 o 
   2  10   5      804.74      746.03    238.55 o 
 -24   0   6     4170.79     4344.94    364.94 o 
 -22   0   6    10222.25    10771.37    532.29 o 
 -20   0   6      249.92      325.23     85.93 o 
 -18   0   6     4762.39     4925.34    215.73 o 
 -16   0   6     1774.55     1861.71    126.31 o 
 -14   0   6    87304.35    84572.61   2363.71 o 
 -12   0   6    23164.58    23195.79    730.56 o 
 -10   0   6    25642.13    24639.47   1347.59 o 
  -8   0   6      212.95      182.28     50.49 o 
  -6   0   6      714.53      881.35     58.80 o 
  -4   0   6    56197.86    57237.22   1584.40 o 
  -2   0   6    26962.69    25555.97    877.91 o 
   0   0   6   141444.00   131583.00   6332.57 o 
   2   0   6     2399.52     2600.58    135.14 o 
   4   0   6    39795.19    39037.41   1338.03 o 
   6   0   6      174.91      205.64     47.78 o 
   8   0   6    28174.48    28811.77    832.69 o 
  10   0   6    30220.64    30351.49   1091.06 o 
  12   0   6    52181.52    53088.18   1966.39 o 
  14   0   6    31195.50    30753.86   1597.06 o 
  16   0   6     1972.97     2656.13    340.77 o 
  18   0   6      430.14      634.16    222.16 o 
 -25   1   6     2203.11     2258.47    164.16 o 
 -23   1   6     1976.79     2017.29    127.77 o 
 -21   1   6    19620.19    19301.88    485.42 o 
 -19   1   6     3352.36     3536.29    135.04 o 
 -17   1   6    21540.05    21244.62    461.61 o 
 -15   1   6      604.47      606.96     53.51 o 
 -13   1   6     5079.22     4992.15    139.73 o 
 -11   1   6    43490.73    42405.42   1009.06 o 
  -9   1   6       89.46       69.48     20.61 o 
  -7   1   6    78631.35    74043.78   1449.93 o 
  -5   1   6      704.40      799.39     41.41 o 
  -3   1   6    31847.39    31149.32   1373.24 o 
  -1   1   6    25579.88    27645.04    671.14 o 
   1   1   6     5360.83     5945.86    163.33 o 
   3   1   6    26304.55    25708.47    896.16 o 
   5   1   6    14605.23    13843.50    479.84 o 
   7   1   6    20680.66    20598.03    520.16 o 
   9   1   6    11277.71    11694.78    292.06 o 
  11   1   6     1634.57     1713.84     90.73 o 
  13   1   6     9501.20    10099.66    366.76 o 
  15   1   6     1250.34     1108.24    131.20 o 
  17   1   6     5735.70     5756.25    499.24 o 
 -24   2   6     3298.41     3379.12    195.80 o 
 -22   2   6      613.91      611.28    127.27 o 
 -20   2   6    24220.56    24269.30    587.20 o 
 -18   2   6      236.81      320.24     62.74 o 
 -16   2   6    17083.63    17087.14    378.20 o 
 -14   2   6     3251.93     3194.71    106.47 o 
 -12   2   6    10481.83    10691.03    282.20 o 
 -10   2   6    31651.84    32894.67    664.90 o 
  -8   2   6    44582.69    38381.85   2031.59 o 
  -6   2   6   118060.33   115378.98   2540.66 o 
  -4   2   6    11936.71    11936.71    275.53 o 
  -2   2   6     8966.74     8871.05    209.82 o 
   0   2   6      742.42      798.32     60.48 o 
   2   2   6    14782.29    14605.95    435.45 o 
   4   2   6      988.97     1329.16    102.48 o 
   6   2   6    56058.51    55785.45   2404.19 o 
   8   2   6     4320.94     4431.22    151.77 o 
  10   2   6    10753.18    10831.82    317.22 o 
  12   2   6      842.16      867.42     86.83 o 
  14   2   6     1967.67     2033.04    170.40 o 
  16   2   6     6237.80     6219.29    282.06 o 
  18   2   6     1140.12      997.15    145.58 o 
 -23   3   6     3813.84     3781.38    216.74 o 
 -21   3   6       26.04       34.98    100.37 o 
 -19   3   6     5582.22     5415.66    257.33 o 
 -17   3   6     6580.47     6767.70    209.66 o 
 -15   3   6    22199.64    21263.67    819.04 o 
 -13   3   6    16914.64    16852.18    410.54 o 
 -11   3   6     9732.58    10301.85    300.24 o 
  -9   3   6     3204.89     2831.01    118.70 o 
  -7   3   6     5569.37     6011.02    185.75 o 
  -5   3   6    38722.25    38343.10    936.97 o 
  -3   3   6       58.98      115.89     30.05 o 
  -1   3   6    57770.66    55607.83   1194.40 o 
   1   3   6     8648.47     8122.48    222.15 o 
   3   3   6    10468.46    11235.25    354.45 o 
   5   3   6     2379.27     2392.25    249.15 o 
   7   3   6     3212.95     2974.94    246.41 o 
   9   3   6     8868.62     9415.02    370.84 o 
  11   3   6      981.04     1036.80     93.16 o 
  13   3   6    15961.47    15446.17    442.48 o 
  15   3   6      325.18      352.63    103.32 o 
  17   3   6     3539.82     3705.29    646.07 o 
 -22   4   6      245.74      259.38    109.21 o 
 -20   4   6       95.23      130.01     79.38 o 
 -18   4   6      884.66      865.83    167.64 o 
 -16   4   6      843.42      611.52    140.50 o 
 -14   4   6     4098.43     4099.91    252.06 o 
 -12   4   6        0.20       29.93     52.05 o 
 -10   4   6       37.82       -3.64     45.28 o 
  -8   4   6        5.68        9.93     39.50 o 
  -6   4   6      674.76      742.20     43.87 o 
  -4   4   6     4125.34     4183.49    139.53 o 
  -2   4   6     3166.16     3284.40    113.00 o 
   0   4   6      875.79      837.09     58.40 o 
   2   4   6      142.25      158.87     70.59 o 
   4   4   6     2053.87     2034.54    128.50 o 
   6   4   6      515.02      497.41     73.65 o 
   8   4   6     1172.26     1006.97    126.80 o 
  10   4   6     3191.85     3044.96    154.19 o 
  12   4   6     2380.35     2338.16    206.38 o 
  14   4   6     2229.29     2407.54    152.91 o 
  16   4   6      108.64     -126.67    126.67 o 
 -21   5   6     4504.82     4322.35    323.24 o 
 -19   5   6     1645.11     1589.76    134.60 o 
 -17   5   6      990.63     1033.91    112.81 o 
 -15   5   6     4244.34     4126.64    200.82 o 
 -13   5   6     2458.18     2581.83    142.88 o 
 -11   5   6       68.73       78.38     47.58 o 
  -9   5   6     6837.62     6846.57    225.95 o 
  -7   5   6    15752.85    15017.77    413.36 o 
  -5   5   6     1157.80     1040.13     61.61 o 
  -3   5   6     2242.57     2328.98     90.23 o 
  -1   5   6    17371.42    17870.92    700.76 o 
   1   5   6    16960.35    15490.00    676.91 o 
   3   5   6      108.20       99.89     43.40 o 
   5   5   6     3363.24     3267.83    196.29 o 
   7   5   6     5173.50     5049.27    188.04 o 
   9   5   6     4248.04     3662.53    260.40 o 
  11   5   6     1235.40     1259.83    126.80 o 
  13   5   6     9489.04     8663.83    352.47 o 
  15   5   6     1115.39     1096.24    139.70 o 
 -20   6   6     6561.05     6311.65    406.53 o 
 -18   6   6        2.97      -32.14     77.83 o 
 -16   6   6      976.12      910.19    147.02 o 
 -14   6   6       66.95      159.56     74.92 o 
 -12   6   6      413.97      344.43     74.39 o 
 -10   6   6      526.58      504.63     76.25 o 
  -8   6   6     6690.02     6492.45    223.49 o 
  -6   6   6     5793.31     5389.86    192.07 o 
  -4   6   6     1360.14     1286.48    105.99 o 
  -2   6   6     1416.60     1504.70     81.23 o 
   0   6   6     4289.00     4402.00    159.31 o 
   2   6   6     4454.28     4507.78    162.97 o 
   4   6   6      353.57      429.95     81.77 o 
   6   6   6      739.71      873.72     89.11 o 
   8   6   6        5.68      -56.77     61.29 o 
  10   6   6      928.01      801.99    121.13 o 
  12   6   6        9.65      -30.69     78.90 o 
  14   6   6      195.65      187.66    109.29 o 
 -19   7   6     1259.40     1195.55    164.61 o 
 -17   7   6     4586.31     4330.57    222.34 o 
 -15   7   6     1488.81     1543.46    133.68 o 
 -13   7   6       41.30       95.26     74.69 o 
 -11   7   6     6093.28     6283.01    235.91 o 
  -9   7   6       49.43      129.49     67.16 o 
  -7   7   6    10703.67    10453.44    516.54 o 
  -5   7   6       62.06       76.35     58.61 o 
  -3   7   6     7059.01     6733.39    225.11 o 
  -1   7   6       24.21      -19.02     62.32 o 
   1   7   6      165.40      112.78     57.12 o 
   3   7   6     5497.52     5241.66    222.63 o 
   5   7   6     3247.51     3469.65    170.90 o 
   7   7   6     5587.51     5102.33    244.38 o 
   9   7   6      504.76      437.34    109.10 o 
  11   7   6      784.60      890.61    133.45 o 
 -16   8   6        7.83      -16.07     87.21 o 
 -14   8   6    10745.77    10450.54    355.01 o 
 -12   8   6      471.16      461.78     95.45 o 
 -10   8   6    11502.03    11287.77    359.72 o 
  -8   8   6       16.65       19.33     69.22 o 
  -6   8   6       16.07       17.24     66.57 o 
  -4   8   6    10589.62    10490.48    468.60 o 
  -2   8   6     5838.16     4863.68    514.38 o 
   0   8   6    16496.38    17615.94    920.61 o 
   2   8   6      239.03      251.98     88.32 o 
   4   8   6      494.28      440.48    102.40 o 
   6   8   6       19.18      -10.35     86.49 o 
   8   8   6     7386.34     7005.26    313.54 o 
  10   8   6     4416.06     4746.13    278.18 o 
 -13   9   6     2934.51     3142.01    193.86 o 
 -11   9   6     5127.33     5528.84    250.96 o 
  -9   9   6      147.12      146.89     86.63 o 
  -7   9   6     3970.39     3584.55    219.62 o 
  -5   9   6     1062.85     1187.41    137.16 o 
  -3   9   6     3366.47     2744.71    345.06 o 
  -1   9   6     5608.98     5688.67    325.28 o 
   1   9   6     1655.10     1675.34    200.73 o 
   3   9   6     7218.15     7169.63    627.35 o 
   5   9   6      715.38      559.99    154.87 o 
   7   9   6     3501.20     3559.76    240.95 o 
  -6  10   6    15172.56    15564.19    545.94 o 
  -4  10   6     2712.83     2553.24    236.83 o 
  -2  10   6     4415.81     4882.69    483.49 o 
   0  10   6      211.15      231.34    133.88 o 
 -25   1   7      505.19      589.42    110.49 o 
 -23   1   7     3461.82     3595.33    170.16 o 
 -21   1   7     4103.34     4278.45    179.30 o 
 -19   1   7     2286.85     2490.16    113.42 o 
 -17   1   7       49.97       89.13     43.25 o 
 -15   1   7    17756.27    17127.61    375.00 o 
 -13   1   7    27239.55    26243.42    646.73 o 
 -11   1   7      472.14      556.09     45.83 o 
  -9   1   7    19362.75    19069.27    396.70 o 
  -7   1   7    30959.79    30201.14    606.63 o 
  -5   1   7    29913.78    30188.49    741.96 o 
  -3   1   7     4733.57     4905.64    142.16 o 
  -1   1   7    52259.99    51070.10   1225.25 o 
   1   1   7     6137.12     5428.82    153.92 o 
   3   1   7    10307.64    11132.84    419.22 o 
   5   1   7     6882.13     6529.44    250.49 o 
   7   1   7    18828.91    18468.46    954.91 o 
   9   1   7     5590.21     5723.37    168.99 o 
  11   1   7    13251.69    13429.51    546.70 o 
  13   1   7    17832.34    17526.65    696.12 o 
  15   1   7     1304.45     1156.59    134.92 o 
  17   1   7       24.04       89.24    125.98 o 
 -24   2   7     5092.75     5160.64    329.71 o 
 -22   2   7     3109.65     3033.02    222.18 o 
 -20   2   7    13113.68    13249.77    356.45 o 
 -18   2   7     4132.71     4080.11    163.06 o 
 -16   2   7     9230.91     9437.31    231.27 o 
 -14   2   7      254.68      415.90     59.12 o 
 -12   2   7     8303.56     8571.41    202.33 o 
 -10   2   7     8306.14     8516.48    196.38 o 
  -8   2   7    62302.57    61831.04   1483.92 o 
  -6   2   7    13950.15    14013.04    323.43 o 
  -4   2   7    11849.10    12119.51    314.09 o 
  -2   2   7      696.77      615.90     38.78 o 
   0   2   7     1610.29     1540.14     75.86 o 
   2   2   7    19931.71    20314.27    592.84 o 
   4   2   7     4026.23     4791.32    181.74 o 
   6   2   7    19176.93    18766.84    690.04 o 
   8   2   7      675.81      853.63     87.19 o 
  10   2   7     5372.52     5663.67    200.94 o 
  12   2   7       88.66      122.15     77.68 o 
  14   2   7      181.74      317.88     96.34 o 
  16   2   7     4638.04     4200.76    659.94 o 
 -23   3   7     1620.34     1856.54    150.16 o 
 -21   3   7    14763.15    15105.50    454.70 o 
 -19   3   7     7919.70     7822.21    239.12 o 
 -17   3   7    27036.21    27007.12    816.64 o 
 -15   3   7     3845.77     3579.42    143.14 o 
 -13   3   7      246.77      292.88     61.96 o 
 -11   3   7    29761.30    28933.13   1552.98 o 
  -9   3   7      808.64      842.40     68.58 o 
  -7   3   7    62852.37    62016.07   1337.56 o 
  -5   3   7      265.25      306.87     46.06 o 
  -3   3   7    24718.67    26071.20    578.51 o 
  -1   3   7     4145.52     4587.31    126.28 o 
   1   3   7     1811.22     1673.66     92.55 o 
   3   3   7    10960.00    10825.84    346.24 o 
   5   3   7    15051.29    15642.42    483.59 o 
   7   3   7    18315.66    17640.25    543.67 o 
   9   3   7     2281.05     2298.17    144.32 o 
  11   3   7     1360.64     1404.62    108.50 o 
  13   3   7      611.83      592.93    106.30 o 
  15   3   7     6972.73     6753.67    300.53 o 
  17   3   7     1007.93      935.72    209.53 o 
 -24   4   7     5415.40     5257.60    300.03 o 
 -22   4   7      344.87      327.81     97.75 o 
 -20   4   7       30.73       83.89     75.88 o 
 -18   4   7    10964.79    10627.21    394.63 o 
 -16   4   7      148.02      175.65     69.03 o 
 -14   4   7    34363.79    33542.44    868.95 o 
 -12   4   7     5772.00     5887.18    205.34 o 
 -10   4   7     8063.57     8094.26    252.87 o 
  -8   4   7     1203.66     1316.61    138.34 o 
  -6   4   7     3386.69     3430.55    106.87 o 
  -4   4   7    27207.44    27590.98    614.61 o 
  -2   4   7    20267.10    20466.69    465.73 o 
   0   4   7    76290.73    72989.70   1570.85 o 
   2   4   7      297.96      334.37     43.21 o 
   4   4   7    18928.76    19061.86    576.77 o 
   6   4   7       65.49      -11.06     59.33 o 
   8   4   7    12261.30    12303.66    358.56 o 
  10   4   7     7970.33     8352.47    274.73 o 
  12   4   7    24360.25    25292.22    784.29 o 
  14   4   7    11161.54    11132.90    415.93 o 
  16   4   7     5225.23     5002.14    447.90 o 
 -21   5   7     5720.86     5802.76    261.73 o 
 -19   5   7     3572.83     3897.74    237.43 o 
 -17   5   7     4837.89     4768.60    211.53 o 
 -15   5   7     2265.44     2199.56    139.63 o 
 -13   5   7     7320.61     7179.19    247.13 o 
 -11   5   7     8981.38     8744.39    362.25 o 
  -9   5   7     1301.39     1381.12     97.47 o 
  -7   5   7    25317.09    26186.84    678.74 o 
  -5   5   7      207.11      251.79     39.92 o 
  -3   5   7    22786.79    22801.95    520.74 o 
  -1   5   7     8766.78     8842.20    225.68 o 
   1   5   7       89.84       52.85     40.76 o 
   3   5   7    19724.40    20956.89    632.40 o 
   5   5   7     6456.19     6629.04    254.65 o 
   7   5   7     7842.94     7752.29    292.12 o 
   9   5   7     4384.70     4384.10    185.54 o 
  11   5   7       46.95       70.74     82.77 o 
  13   5   7     6521.14     6736.60    302.69 o 
  15   5   7      643.13      846.57    160.62 o 
 -20   6   7    17408.51    17514.97    528.73 o 
 -18   6   7     2037.27     1907.06    147.51 o 
 -16   6   7     8056.62     8020.54    287.45 o 
 -14   6   7      850.67      866.40     99.98 o 
 -12   6   7     1571.70     1429.86    113.09 o 
 -10   6   7     3522.26     3660.15    282.44 o 
  -8   6   7    33157.94    34719.30    892.74 o 
  -6   6   7    14198.35    13624.40    387.83 o 
  -4   6   7    16859.12    17201.24    466.21 o 
  -2   6   7     1524.20     1631.87     84.51 o 
   0   6   7     3948.07     3766.18    176.06 o 
   2   6   7     7504.91     7702.81    319.22 o 
   4   6   7     3582.42     3672.40    189.32 o 
   6   6   7    24764.31    23994.78    732.79 o 
   8   6   7     3159.39     3085.87    173.30 o 
  10   6   7     6512.84     5697.73    266.05 o 
  12   6   7      725.47      766.80    163.26 o 
 -19   7   7      202.05      159.42     97.98 o 
 -17   7   7     3817.54     3665.44    204.19 o 
 -15   7   7     7554.55     7480.36    274.98 o 
 -13   7   7     8855.41     8952.82    305.26 o 
 -11   7   7     7003.73     7520.13    265.51 o 
  -9   7   7     1911.21     1958.63    146.43 o 
  -7   7   7      412.25      512.74     79.12 o 
  -5   7   7     5435.79     5155.34    240.33 o 
  -3   7   7       85.91       88.37     68.40 o 
  -1   7   7    19815.22    19193.92    742.87 o 
   1   7   7     3058.18     2905.18    175.00 o 
   3   7   7     1494.75     1610.43    133.72 o 
   5   7   7        2.69       74.22     68.24 o 
   7   7   7      338.92      265.63    112.21 o 
   9   7   7     6137.73     5999.69    284.19 o 
  11   7   7        3.09       -5.79     97.39 o 
 -16   8   7       15.70      114.99     93.37 o 
 -14   8   7     2818.91     2984.17    184.37 o 
 -12   8   7       62.02      136.27     84.52 o 
 -10   8   7     2228.22     2227.70    149.48 o 
  -8   8   7      103.24      178.39     80.18 o 
  -6   8   7      307.06      116.85     99.65 o 
  -4   8   7     7158.01     6959.38    285.71 o 
  -2   8   7      459.37      475.92    129.16 o 
   0   8   7    10657.57    10825.11    872.96 o 
   2   8   7      356.13      185.50    105.11 o 
   4   8   7      462.88      578.92    112.48 o 
   6   8   7     1376.59     1341.26    172.30 o 
   8   8   7     1524.07     1405.67    174.38 o 
 -13   9   7     1128.40     1427.25    140.20 o 
 -11   9   7     2265.22     2387.22    210.53 o 
  -9   9   7     3508.55     4100.43    292.38 o 
  -7   9   7    10681.62    10479.95    400.82 o 
  -5   9   7       16.77       25.95     90.47 o 
  -3   9   7     2214.67     2082.91    202.11 o 
  -1   9   7     3218.81     3200.66    478.89 o 
   1   9   7     4788.76     5129.67    783.98 o 
   3   9   7      587.39      624.50    157.20 o 
   5   9   7     2702.38     2874.77    263.05 o 
  -6  10   7      444.03      339.46    117.73 o 
  -4  10   7       12.03     -157.45    157.45 o 
  -2  10   7        2.06     -167.23    167.23 o 
 -26   0   8    10146.41     9704.78    486.50 o 
 -24   0   8     9458.03     9536.56    466.89 o 
 -22   0   8     5837.89     5730.45    260.62 o 
 -20   0   8      156.12      334.81     91.93 o 
 -18   0   8     7352.99     7475.55    284.83 o 
 -16   0   8      191.31      215.94     64.47 o 
 -14   0   8   113786.05   106914.62   3465.19 o 
 -12   0   8    12748.01    13232.30    415.25 o 
 -10   0   8    35184.27    32874.71   1146.45 o 
  -8   0   8      446.20      515.28     53.91 o 
  -6   0   8     7126.53     6846.16    224.03 o 
  -4   0   8     8466.25     7861.87    302.66 o 
  -2   0   8    20104.82    18992.23    671.81 o 
   0   0   8    58799.48    50976.57   2011.29 o 
   2   0   8     2118.64     2317.93    266.47 o 
   4   0   8    16934.26    16721.01    606.92 o 
   6   0   8      527.81      679.62     72.81 o 
   8   0   8     3166.73     3914.74    345.60 o 
  10   0   8      522.25      561.64    103.83 o 
  12   0   8    12998.23    13352.24    553.48 o 
  16   0   8     2066.00     1782.49    296.98 o 
 -25   1   8     1808.93     1892.36    153.98 o 
 -23   1   8      241.66      282.63     90.60 o 
 -21   1   8    19192.06    19249.59    484.69 o 
 -19   1   8       91.07      126.06     50.82 o 
 -17   1   8    15851.76    15905.37    359.77 o 
 -15   1   8     2336.26     2395.33    144.68 o 
 -13   1   8     3751.65     3801.38    114.16 o 
 -11   1   8    11273.72    10573.61    239.74 o 
  -9   1   8      564.84      676.53     43.84 o 
  -7   1   8    49449.67    47470.64   1142.33 o 
  -5   1   8    11341.44    12344.63    288.06 o 
  -3   1   8    23671.67    23087.49    680.29 o 
  -1   1   8    27968.74    30543.54    746.98 o 
   1   1   8     4841.23     5165.97    150.52 o 
   3   1   8    33603.52    31677.24   1805.49 o 
   5   1   8    14296.79    14539.00    447.29 o 
   7   1   8    24525.21    24312.07    885.86 o 
   9   1   8     7196.67     7142.01    231.32 o 
  11   1   8      112.85      113.14     74.26 o 
  13   1   8     7174.42     7732.28    312.48 o 
  15   1   8     7585.80     7071.97    552.72 o 
  17   1   8     1657.41     1683.88    213.98 o 
 -24   2   8     5007.17     4888.51    265.98 o 
 -22   2   8     4321.76     4220.92    183.44 o 
 -20   2   8    14124.74    13964.06    372.13 o 
 -18   2   8     9554.12     9338.67    266.26 o 
 -16   2   8    16499.35    16989.47    470.65 o 
 -14   2   8      359.74      419.38     45.29 o 
 -12   2   8    11001.60    10916.32    248.99 o 
 -10   2   8     4540.17     4588.31    132.60 o 
  -8   2   8    58139.12    58528.92   1262.70 o 
  -6   2   8    44891.71    45571.02    989.93 o 
  -4   2   8     1770.70     1619.76     66.46 o 
  -2   2   8     4058.54     4072.75    114.85 o 
   0   2   8      997.95     1211.58     60.99 o 
   2   2   8    22686.93    22179.79    648.43 o 
   4   2   8      332.30      452.97     62.76 o 
   6   2   8    54243.43    53465.27   1847.25 o 
   8   2   8     1908.79     2153.57    137.25 o 
  10   2   8    14097.78    13770.95    961.98 o 
  12   2   8     1392.58     1187.86    168.74 o 
  14   2   8     2469.54     2434.59    182.50 o 
  16   2   8     7382.24     7005.19    389.24 o 
 -25   3   8        2.98      -86.53     86.53 o 
 -23   3   8     4439.00     4862.19    237.91 o 
 -21   3   8       17.60       75.35     77.91 o 
 -19   3   8     1768.79     1874.51    114.02 o 
 -17   3   8     7856.15     8041.81    238.41 o 
 -15   3   8     8635.17     8824.97    281.32 o 
 -13   3   8    24225.15    23813.31    628.53 o 
 -11   3   8     2703.12     2375.63    120.68 o 
  -9   3   8     6172.71     6016.97    179.56 o 
  -7   3   8     1036.86     1011.87     55.35 o 
  -5   3   8    38650.10    40214.54    880.39 o 
  -3   3   8     2433.78     2600.18     88.02 o 
  -1   3   8    48434.13    47628.26   1034.28 o 
   1   3   8     9913.41    10232.66    276.31 o 
   3   3   8     4779.10     4970.44    194.73 o 
   5   3   8     1644.61     1640.93    115.03 o 
   7   3   8     5534.18     5593.83    224.25 o 
   9   3   8    12635.02    12643.73    466.79 o 
  11   3   8     2119.73     2148.24    133.47 o 
  13   3   8    13514.33    13329.26    469.91 o 
  15   3   8       76.93      244.94    105.98 o 
 -24   4   8       89.12      -45.79     92.34 o 
 -22   4   8      220.43       70.40     84.96 o 
 -20   4   8       41.46       32.24     69.97 o 
 -18   4   8       43.16       38.90     69.84 o 
 -16   4   8      283.81      375.60    103.16 o 
 -14   4   8     7291.29     7457.78    283.72 o 
 -12   4   8      368.62      552.58     77.95 o 
 -10   4   8    13279.72    13870.63    390.05 o 
  -8   4   8     2651.13     2386.51    135.57 o 
  -6   4   8       99.78       29.54     28.77 o 
  -4   4   8     6133.89     5875.51    179.91 o 
  -2   4   8      461.37      521.14     46.08 o 
   0   4   8     2289.14     2353.61    102.91 o 
   2   4   8     4713.12     4518.03    188.57 o 
   4   4   8     2307.24     2320.96    154.33 o 
   6   4   8      491.19      592.16     84.66 o 
   8   4   8        5.37      -51.69     63.60 o 
  10   4   8      239.52      324.73     75.79 o 
  12   4   8     1758.11     1828.51    153.92 o 
  14   4   8     1069.04     1104.08    142.02 o 
 -23   5   8      516.98      568.33    134.36 o 
 -21   5   8     8719.57     8314.05    353.42 o 
 -19   5   8     2482.60     2554.80    165.48 o 
 -17   5   8      265.72      277.71     81.12 o 
 -15   5   8     2474.57     2534.13    149.45 o 
 -13   5   8    13419.02    12655.45    377.68 o 
 -11   5   8     5158.39     5110.28    193.68 o 
  -9   5   8    12440.54    12305.35    357.07 o 
  -7   5   8    12665.17    12470.52    408.06 o 
  -5   5   8     2224.35     2249.98    117.71 o 
  -3   5   8       47.38       59.75     36.54 o 
  -1   5   8     9304.75     9115.63    380.96 o 
   1   5   8     7820.56     7491.36    270.73 o 
   3   5   8       76.65      150.66     65.57 o 
   5   5   8     4552.69     4968.80    292.14 o 
   7   5   8     4737.46     4769.65    219.60 o 
   9   5   8      695.69      883.71     97.74 o 
  11   5   8     1741.13     1604.80    149.18 o 
  13   5   8     4837.02     5501.56    316.19 o 
 -20   6   8     3749.00     3513.54    204.21 o 
 -18   6   8      453.59      397.43     95.50 o 
 -16   6   8     4702.58     4646.72    212.23 o 
 -14   6   8     1300.73     1385.10    117.62 o 
 -12   6   8      717.57      731.46     86.92 o 
 -10   6   8     1799.36     1820.01    121.33 o 
  -8   6   8     9762.87     9330.71    361.91 o 
  -6   6   8     1239.43     1067.16    100.41 o 
  -4   6   8     2431.16     2450.75    125.20 o 
  -2   6   8      506.89      492.27     62.09 o 
   0   6   8     1621.32     1544.77    117.91 o 
   2   6   8     6750.15     6740.83    291.21 o 
   4   6   8      112.99       66.97     72.12 o 
   6   6   8     4128.48     4230.76    211.22 o 
   8   6   8      627.42      840.66     99.50 o 
  10   6   8       56.31      -58.74     58.74 o 
  12   6   8      462.62      438.23    116.90 o 
 -19   7   8     1483.42     1581.20    149.50 o 
 -17   7   8     2170.07     2223.87    160.93 o 
 -15   7   8      824.44      546.01    147.88 o 
 -13   7   8      466.86      544.91    108.50 o 
 -11   7   8     2600.57     2586.68    154.45 o 
  -9   7   8       58.18      -20.76     62.26 o 
  -7   7   8    15226.35    14642.10    434.66 o 
  -5   7   8      192.05       61.76     42.36 o 
  -3   7   8    12079.68    12014.07    409.91 o 
  -1   7   8       58.35      113.45     90.39 o 
   1   7   8     2869.88     3183.75    182.63 o 
   3   7   8    11006.24    10600.67    450.21 o 
   5   7   8     5289.83     5172.31    237.85 o 
   7   7   8    13121.62    12936.05    465.83 o 
   9   7   8     1944.24     2093.88    223.03 o 
 -16   8   8      545.21      654.61    148.03 o 
 -14   8   8    21888.80    21847.21    624.81 o 
 -12   8   8      855.76      897.84    114.45 o 
 -10   8   8    10827.67    10851.69    350.79 o 
  -8   8   8      365.91      436.51     84.67 o 
  -6   8   8      440.92      696.65    160.29 o 
  -4   8   8     1175.67     1571.41    222.98 o 
  -2   8   8     6974.46     6519.95    339.03 o 
   0   8   8    16411.28    15965.89    651.69 o 
   2   8   8      790.78      784.91    292.29 o 
   4   8   8     3494.19     3634.03    287.53 o 
   6   8   8       19.36      -52.66     93.56 o 
   8   8   8     2889.69     2442.37    239.38 o 
 -13   9   8     2574.04     2699.57    182.64 o 
 -11   9   8     1346.59     1307.58    146.68 o 
  -9   9   8       40.27       28.25    115.41 o 
  -7   9   8     4582.12     4276.69    245.12 o 
  -5   9   8     3546.65     3547.79    264.88 o 
  -3   9   8     3295.15     3361.38    354.53 o 
  -1   9   8     8845.83     9950.19    465.78 o 
   1   9   8      473.86      241.22    215.38 o 
   3   9   8     3580.71     4015.44    309.80 o 
 -25   1   9      128.85       34.64     93.41 o 
 -23   1   9     7375.75     6888.82    233.38 o 
 -21   1   9     1557.39     1676.78    113.51 o 
 -19   1   9      461.12      464.99     60.55 o 
 -17   1   9       75.55       75.21     42.31 o 
 -15   1   9    19976.57    18996.96    412.85 o 
 -13   1   9    28369.98    26966.47    611.34 o 
 -11   1   9     6421.62     6631.18    165.45 o 
  -9   1   9    29962.75    30308.12    616.82 o 
  -7   1   9     8747.30     8620.40    403.86 o 
  -5   1   9    16021.31    15036.01    347.66 o 
  -3   1   9     3032.01     3508.53    117.44 o 
  -1   1   9    10670.62     9295.73    252.09 o 
   1   1   9    11223.60    11512.38    304.51 o 
   3   1   9     3830.86     3541.00    148.22 o 
   5   1   9     6560.70     6657.51    238.76 o 
   7   1   9      397.80      456.58    100.87 o 
   9   1   9     2074.55     2381.72    159.75 o 
  11   1   9     1435.02     1486.66    135.29 o 
  13   1   9    12955.39    13332.84    572.86 o 
  15   1   9     1206.38      950.98    170.13 o 
 -24   2   9      998.56      870.90    119.73 o 
 -22   2   9     1061.31     1033.28     98.86 o 
 -20   2   9     7139.42     7246.94    231.64 o 
 -18   2   9     1346.22     1309.64    105.92 o 
 -16   2   9     6389.66     6126.28    213.50 o 
 -14   2   9       38.30       36.44     34.68 o 
 -12   2   9     6727.14     6193.63    202.14 o 
 -10   2   9     2671.72     2823.68     99.47 o 
  -8   2   9    16735.98    16293.01    609.37 o 
  -6   2   9     7822.13     7413.43    211.21 o 
  -4   2   9    10666.56    10828.40    260.04 o 
  -2   2   9     2535.67     2448.23     95.19 o 
   0   2   9      117.74      118.43     34.31 o 
   2   2   9    18823.51    18692.29    558.56 o 
   4   2   9      605.60      646.78     75.46 o 
   6   2   9    29210.44    29489.30   1054.85 o 
   8   2   9      555.52      589.83     85.59 o 
  10   2   9     4773.98     4856.90    226.48 o 
  12   2   9        8.80        7.45     80.63 o 
  14   2   9     1852.25     1887.69    167.77 o 
 -25   3   9     2186.78     2094.94    163.81 o 
 -23   3   9     2118.19     2103.31    190.21 o 
 -21   3   9     6900.88     7322.98    239.25 o 
 -19   3   9      206.35       74.66     54.07 o 
 -17   3   9     7550.09     7604.61    229.47 o 
 -15   3   9        9.47       43.12     56.04 o 
 -13   3   9     3239.43     3581.95    152.95 o 
 -11   3   9    10871.55    10219.27    347.85 o 
  -9   3   9        5.83       64.50     64.41 o 
  -7   3   9    57404.73    55659.71   1345.16 o 
  -5   3   9      584.08      600.42     77.51 o 
  -3   3   9    15544.23    15216.18    355.37 o 
  -1   3   9     1015.93     1098.97     65.85 o 
   1   3   9     4996.01     5593.45    264.02 o 
   3   3   9    14006.45    13466.12    427.67 o 
   5   3   9    16305.49    15657.04    604.38 o 
   7   3   9    11940.35    11706.13    393.14 o 
   9   3   9     8919.99     8441.08    312.14 o 
  11   3   9     1183.13     1143.79    129.31 o 
  13   3   9       34.01       -1.94     88.26 o 
  15   3   9     2365.05     2756.98    208.39 o 
 -24   4   9     5835.01     5857.02    269.04 o 
 -22   4   9     3512.49     3727.37    236.88 o 
 -20   4   9       35.69      -72.87     72.87 o 
 -18   4   9    15418.43    14836.54    441.04 o 
 -16   4   9       67.94      -18.01     61.61 o 
 -14   4   9    62768.27    63142.51   1571.60 o 
 -12   4   9     1036.78      981.85     89.32 o 
 -10   4   9    14892.22    14732.47    474.13 o 
  -8   4   9      143.31      111.90     47.48 o 
  -6   4   9     4074.48     4290.21    144.88 o 
  -4   4   9    25249.79    24827.99    562.15 o 
  -2   4   9    15346.59    15517.42    364.66 o 
   0   4   9    64960.80    64158.95   1786.99 o 
   2   4   9      414.27      382.46     71.54 o 
   4   4   9     2557.58     2707.90    157.83 o 
   6   4   9       93.01       65.38     65.31 o 
   8   4   9    11573.02    11731.25    404.98 o 
  10   4   9     7992.86     7724.49    266.61 o 
  12   4   9    14247.04    14561.63    621.86 o 
  14   4   9     8756.06     9005.73    371.78 o 
 -23   5   9     2482.91     2464.23    310.45 o 
 -21   5   9    12157.15    11541.58    383.27 o 
 -19   5   9       80.99      157.21     81.96 o 
 -17   5   9     7785.19     7851.81    279.28 o 
 -15   5   9    12827.62    12454.89    501.17 o 
 -13   5   9     9715.04    10254.06    356.60 o 
 -11   5   9    21141.87    20916.01    567.03 o 
  -9   5   9      417.28      238.94    171.05 o 
  -7   5   9    13653.35    13399.51    378.56 o 
  -5   5   9     6613.57     6705.98    187.47 o 
  -3   5   9     2820.50     3006.13    115.50 o 
  -1   5   9     5016.60     4951.06    169.26 o 
   1   5   9     1525.24     1666.22    121.05 o 
   3   5   9    12299.82    13252.54    691.22 o 
   5   5   9     5839.44     5874.95    276.54 o 
   7   5   9    11964.02    11236.87    396.21 o 
   9   5   9     2185.19     2292.08    146.64 o 
  11   5   9       11.62       49.11     94.08 o 
  13   5   9     2222.15     2250.00    492.52 o 
 -20   6   9    14460.55    14198.55    449.40 o 
 -18   6   9      235.63      144.59     84.21 o 
 -16   6   9     2741.55     2713.18    165.49 o 
 -14   6   9      301.59      347.31     84.18 o 
 -12   6   9    11933.89    12332.62    531.06 o 
 -10   6   9     1868.72     1888.10    123.73 o 
  -8   6   9    36616.87    37735.62   1110.52 o 
  -6   6   9    17174.04    16899.99    536.13 o 
  -4   6   9    10168.32     9875.29    296.50 o 
  -2   6   9     1161.02      922.40     79.95 o 
   0   6   9      175.07      300.59     74.88 o 
   2   6   9    19164.64    19722.05    614.26 o 
   4   6   9     1888.92     1878.36    145.40 o 
   6   6   9    32872.55    31742.20    950.32 o 
   8   6   9       33.77       59.15     91.10 o 
  10   6   9     4270.27     4408.36    252.04 o 
 -19   7   9     2812.10     3142.16    197.10 o 
 -17   7   9     4945.64     4555.90    267.74 o 
 -15   7   9     9325.45     8925.49    443.16 o 
 -13   7   9    11359.10    11007.97    367.82 o 
 -11   7   9     6737.61     7074.72    257.70 o 
  -9   7   9     3589.19     3400.43    172.43 o 
  -7   7   9     1514.35     1166.87    184.36 o 
  -5   7   9     1912.39     2051.81    178.25 o 
  -3   7   9       66.32      146.04    136.08 o 
  -1   7   9    22884.82    23188.58    886.57 o 
   1   7   9     1852.94     2084.40    153.61 o 
   3   7   9     7798.08     8223.87    317.83 o 
   5   7   9      244.53      339.24     98.26 o 
   7   7   9      258.89      231.31    101.37 o 
   9   7   9     4225.18     3838.31    292.74 o 
 -16   8   9       39.28      115.58     97.07 o 
 -14   8   9     4278.61     4668.49    231.80 o 
 -12   8   9      214.23      148.49     87.74 o 
 -10   8   9     2163.38     2290.33    285.83 o 
  -8   8   9       19.05       99.02     85.09 o 
  -6   8   9      223.62       56.26     71.29 o 
  -4   8   9     4228.82     4588.41    397.95 o 
  -2   8   9      776.63      827.67    139.88 o 
   0   8   9     6693.78     6346.62    631.05 o 
   2   8   9      228.11      244.05    114.57 o 
   4   8   9     2763.36     2042.40    219.96 o 
   6   8   9       29.56       76.69     98.94 o 
 -13   9   9     4808.42     4708.83    238.31 o 
 -11   9   9     2992.11     3119.40    221.58 o 
  -9   9   9     3014.85     3008.09    211.05 o 
  -7   9   9     4785.97     5616.50    275.27 o 
  -5   9   9      119.95      130.58    105.03 o 
  -3   9   9      676.93      646.51    149.86 o 
  -1   9   9     1740.63     1742.91    201.22 o 
   1   9   9     3504.21     3700.31    431.62 o 
   3   9   9      196.06      291.55    171.51 o 
 -26   0  10     6628.99     6836.91    534.20 o 
 -24   0  10    13974.05    13734.44    613.88 o 
 -22   0  10       33.95      -81.86     81.86 o 
 -20   0  10     1204.17     1282.56    122.17 o 
 -18   0  10    19941.38    18747.77    592.00 o 
 -16   0  10     9327.55     8840.04    348.86 o 
 -14   0  10    77311.64    73694.09   2098.93 o 
 -12   0  10     1946.32     2325.27    155.88 o 
 -10   0  10    42571.58    42391.75   1206.41 o 
  -8   0  10     4432.97     4300.61    166.17 o 
  -6   0  10     2546.18     2284.38    161.31 o 
  -4   0  10    37485.79    39923.03   1373.58 o 
  -2   0  10    16343.29    14265.63    525.59 o 
   0   0  10    95297.98    93652.45   3161.93 o 
   2   0  10      476.59      440.84     61.99 o 
   4   0  10     6735.33     5882.24    398.34 o 
   6   0  10     6498.27     6039.21    427.01 o 
   8   0  10     3334.19     3007.67    315.52 o 
  10   0  10    12060.89    11287.47    483.93 o 
  12   0  10    20035.59    18500.86   1061.31 o 
 -25   1  10     3770.39     3880.26    247.10 o 
 -23   1  10     2861.89     2767.63    152.40 o 
 -21   1  10    17391.89    17565.83    452.45 o 
 -19   1  10     5467.79     5124.72    178.66 o 
 -17   1  10    12126.69    11942.52    284.05 o 
 -15   1  10      903.05      887.59    116.57 o 
 -13   1  10     3859.94     3996.67    121.16 o 
 -11   1  10    27984.33    28485.77    726.01 o 
  -9   1  10     9480.19    10129.43    251.68 o 
  -7   1  10    62636.52    62674.94   1509.15 o 
  -5   1  10    24621.35    26152.55    649.42 o 
  -3   1  10    14471.14    15528.59    400.29 o 
  -1   1  10    15026.44    15204.96    394.76 o 
   1   1  10     2804.83     2889.68    106.57 o 
   3   1  10     9228.42     9184.08    305.73 o 
   5   1  10    26878.13    27518.25    807.04 o 
   7   1  10      749.92      835.68    126.80 o 
   9   1  10    14297.60    13416.85    561.18 o 
  11   1  10     1483.53     1433.31    138.70 o 
  13   1  10     1147.89     1150.55    176.02 o 
  15   1  10     3845.93     3650.85    432.47 o 
 -24   2  10     4579.22     4464.49    199.27 o 
 -22   2  10     2273.30     2297.40    136.26 o 
 -20   2  10    11816.55    11987.21    380.93 o 
 -18   2  10     4317.66     4042.31    159.00 o 
 -16   2  10     6282.94     6368.59    198.28 o 
 -14   2  10      390.38      374.73     49.79 o 
 -12   2  10     6233.84     6055.44    173.34 o 
 -10   2  10     3803.71     3965.20    207.99 o 
  -8   2  10    32531.58    29571.63    666.04 o 
  -6   2  10    20790.92    19713.87    451.18 o 
  -4   2  10     6756.59     6362.30    169.65 o 
  -2   2  10      503.50      433.91     54.67 o 
   0   2  10       26.23       17.08     28.50 o 
   2   2  10    10424.50    10970.15    357.12 o 
   4   2  10      418.38      534.50     74.22 o 
   6   2  10    17719.09    17394.46    541.98 o 
   8   2  10     1599.32     1506.32    166.88 o 
  10   2  10     9797.21     9903.09    450.63 o 
  12   2  10      102.40      139.85    117.83 o 
  14   2  10      226.40       95.37    103.24 o 
 -25   3  10      540.23      476.82    111.81 o 
 -23   3  10     5761.63     6034.11    254.57 o 
 -21   3  10      813.39      814.23    107.94 o 
 -19   3  10     4054.47     4316.38    176.44 o 
 -17   3  10     1563.80     1616.34    118.80 o 
 -15   3  10    18869.27    18391.62    510.45 o 
 -13   3  10    12391.21    12283.03    496.24 o 
 -11   3  10     7708.34     8144.59    216.66 o 
  -9   3  10     3773.19     3587.55    124.91 o 
  -7   3  10      505.45      413.95     44.90 o 
  -5   3  10    17325.70    17384.56    405.12 o 
  -3   3  10      875.59      896.50     57.13 o 
  -1   3  10    32953.72    33103.03    819.53 o 
   1   3  10     5770.12     6019.66    227.24 o 
   3   3  10     5162.79     4989.76    216.63 o 
   5   3  10      592.85      701.19    109.65 o 
   7   3  10     4597.65     4754.78    212.30 o 
   9   3  10    10919.73    10443.17    651.42 o 
  11   3  10     1565.08     1412.28    149.03 o 
  13   3  10    12476.52    12587.33    464.61 o 
 -24   4  10       33.99       66.16     95.02 o 
 -22   4  10      820.04      795.37    111.91 o 
 -20   4  10       44.59       77.15     96.20 o 
 -18   4  10     1380.04     1262.83    134.03 o 
 -16   4  10       37.24       42.30     63.49 o 
 -14   4  10      736.32      779.62     86.44 o 
 -12   4  10        9.95       -0.34     50.99 o 
 -10   4  10     1563.81     1596.44    128.38 o 
  -8   4  10     1796.86     1831.35     83.50 o 
  -6   4  10      947.43     1032.22     71.74 o 
  -4   4  10     4129.54     4203.71    132.03 o 
  -2   4  10      209.33      143.85     52.76 o 
   0   4  10     3668.00     3528.89    225.45 o 
   2   4  10      545.85      552.89     82.59 o 
   4   4  10     2914.97     3137.20    329.77 o 
   6   4  10     1126.16     1080.62    112.78 o 
   8   4  10       11.54      -18.99     73.41 o 
  10   4  10      137.14       68.76    109.18 o 
  12   4  10     2150.11     1617.53    395.37 o 
 -23   5  10     1718.66     1924.85    161.86 o 
 -21   5  10     6467.62     7012.60    278.13 o 
 -19   5  10     2592.54     2695.25    170.28 o 
 -17   5  10      637.12      601.27    108.92 o 
 -15   5  10    10805.78    10578.80    466.42 o 
 -13   5  10    16468.18    15896.51    457.25 o 
 -11   5  10      631.82      652.02     82.63 o 
  -9   5  10     8311.04     8388.51    365.49 o 
  -7   5  10    13507.27    14120.92    398.12 o 
  -5   5  10     4922.36     5012.56    153.41 o 
  -3   5  10      739.40      778.06     61.49 o 
  -1   5  10    19423.04    20107.27    614.39 o 
   1   5  10    12255.90    12231.09    408.25 o 
   3   5  10     1170.19     1215.54    113.44 o 
   5   5  10     5968.66     5895.23    251.43 o 
   7   5  10     7880.81     7770.98    305.40 o 
   9   5  10     2794.03     2760.38    162.42 o 
  11   5  10     2611.51     2386.26    188.71 o 
 -20   6  10     4493.42     4413.17    230.79 o 
 -18   6  10      272.31      381.47     95.72 o 
 -16   6  10      633.17      830.96    107.04 o 
 -14   6  10      912.72      881.57    103.31 o 
 -12   6  10     2705.17     2910.10    180.14 o 
 -10   6  10      917.05     1013.10     97.55 o 
  -8   6  10      238.18      467.25     74.00 o 
  -6   6  10      948.39      967.26     96.53 o 
  -4   6  10     1655.06     1796.83    129.32 o 
  -2   6  10     1518.21     1503.52    120.12 o 
   0   6  10        3.41       -6.17     61.84 o 
   2   6  10       39.61      -16.35     68.06 o 
   4   6  10      446.13      396.09     93.19 o 
   6   6  10     4885.23     5101.90    253.07 o 
   8   6  10     1296.01     1202.85    137.22 o 
  10   6  10      831.90      930.78    136.40 o 
 -19   7  10     5899.27     6008.80    264.02 o 
 -17   7  10      771.79      874.67    116.88 o 
 -15   7  10     2893.02     2639.42    201.57 o 
 -13   7  10      370.86      278.91     83.96 o 
 -11   7  10     5229.22     5359.57    225.93 o 
  -9   7  10     1677.04     1602.11    124.34 o 
  -7   7  10    16609.00    15985.80    457.47 o 
  -5   7  10       71.63       76.27     99.84 o 
  -3   7  10     6005.16     5641.73    308.03 o 
  -1   7  10     1534.40     1526.70    172.39 o 
   1   7  10     3782.02     3403.27    196.62 o 
   3   7  10     1291.08     1384.61    139.63 o 
   5   7  10     9222.38     9109.17    353.33 o 
   7   7  10     2456.87     2488.18    195.02 o 
 -16   8  10       65.82       91.58     94.06 o 
 -14   8  10    17154.21    16591.25    501.21 o 
 -12   8  10      230.01      107.45     85.38 o 
 -10   8  10     6244.81     6026.58    265.27 o 
  -8   8  10       15.73       42.68     85.94 o 
  -6   8  10      511.04      883.66    142.79 o 
  -4   8  10     6889.82     6799.00    792.39 o 
  -2   8  10     6451.27     6768.61    360.09 o 
   0   8  10    16265.29    16698.46    686.92 o 
   2   8  10      233.49      238.70    126.51 o 
   4   8  10     3995.41     3841.43    424.51 o 
 -11   9  10     3722.60     3763.74    240.75 o 
  -9   9  10      302.53      160.18    104.97 o 
  -7   9  10     4799.82     4222.37    448.14 o 
  -5   9  10     2387.36     2435.05    504.38 o 
  -3   9  10     1675.95     1770.19    207.11 o 
  -1   9  10     5168.88     5630.57    346.79 o 
   1   9  10       50.21       29.15    191.78 o 
 -25   1  11      188.73      146.69     93.59 o 
 -23   1  11      294.02      311.84     82.88 o 
 -21   1  11     3293.08     3331.13    158.97 o 
 -19   1  11     5253.12     5587.94    264.23 o 
 -17   1  11      203.54      100.54     36.65 o 
 -15   1  11    11539.17    10922.22    260.44 o 
 -13   1  11    11162.28    10858.31    254.66 o 
 -11   1  11     3283.41     3114.06    190.89 o 
  -9   1  11    16627.29    17408.60    408.04 o 
  -7   1  11    12987.16    12913.03    310.11 o 
  -5   1  11    19428.08    19500.88    497.02 o 
  -3   1  11      233.67      244.29     53.53 o 
  -1   1  11    42658.96    42162.87   1029.47 o 
   1   1  11     6250.52     6201.25    225.20 o 
   3   1  11     1664.27     1725.05    111.56 o 
   5   1  11      388.78      483.47    107.80 o 
   7   1  11     5582.20     5418.28    294.45 o 
   9   1  11     3418.80     3569.45    261.35 o 
  11   1  11     1723.24     1738.37    188.52 o 
  13   1  11     5999.25     6388.26    525.13 o 
 -26   2  11      407.91      220.63    102.30 o 
 -24   2  11     3285.79     3224.94    181.28 o 
 -22   2  11     9316.02     9086.56    308.43 o 
 -20   2  11    15794.41    15796.77    414.11 o 
 -18   2  11     2368.58     2211.19    132.95 o 
 -16   2  11     6443.62     6166.99    351.30 o 
 -14   2  11     3678.87     3620.50    119.84 o 
 -12   2  11    11031.86    11238.04    284.90 o 
 -10   2  11      219.76      170.88     40.32 o 
  -8   2  11    19166.04    19035.53    441.67 o 
  -6   2  11     1506.41     1476.41     75.37 o 
  -4   2  11     7590.12     7330.75    215.93 o 
  -2   2  11     2255.80     2013.44     93.44 o 
   0   2  11     1991.50     2226.03    129.47 o 
   2   2  11     1083.88     1120.31     96.07 o 
   4   2  11      787.05      647.53     94.74 o 
   6   2  11     7384.96     8141.38    378.51 o 
   8   2  11      351.37      401.06    117.69 o 
  10   2  11     1716.86     1645.53    214.11 o 
  12   2  11       25.86       78.74     94.83 o 
 -25   3  11     4248.75     4072.17    227.92 o 
 -23   3  11     1683.12     1692.15    141.81 o 
 -21   3  11    11731.62    11703.35    370.19 o 
 -19   3  11     1602.70     1678.50    130.65 o 
 -17   3  11    14609.43    14565.11    798.15 o 
 -15   3  11     1510.69     1492.46    112.56 o 
 -13   3  11     2430.18     2623.38    139.01 o 
 -11   3  11    13839.92    13945.16    395.20 o 
  -9   3  11     2761.90     2469.83    101.01 o 
  -7   3  11    34177.39    35422.73    787.34 o 
  -5   3  11       42.34       65.15     35.61 o 
  -3   3  11     5589.07     6005.98    269.16 o 
  -1   3  11     7135.46     7322.58    262.65 o 
   1   3  11     3725.70     3570.36    170.77 o 
   3   3  11    27563.24    27034.72    801.96 o 
   5   3  11     3226.70     3063.17    169.79 o 
   7   3  11     4242.82     4479.51    286.38 o 
   9   3  11     4656.50     4473.24    298.40 o 
  11   3  11      310.68      385.59    107.83 o 
  13   3  11      465.23      491.20    143.03 o 
 -24   4  11     8050.44     7043.42    568.37 o 
 -22   4  11      394.70      424.77    101.67 o 
 -20   4  11       22.99       -0.50     79.42 o 
 -18   4  11     7162.59     7175.85    262.69 o 
 -16   4  11     3617.98     3741.60    196.42 o 
 -14   4  11    31929.93    31869.50    835.06 o 
 -12   4  11       61.96       63.37     59.32 o 
 -10   4  11    16809.58    17100.38    478.35 o 
  -8   4  11       34.29       50.46     37.53 o 
  -6   4  11     9722.02     9684.94    287.27 o 
  -4   4  11    14889.96    14473.72    350.44 o 
  -2   4  11    31745.29    32353.52    940.96 o 
   0   4  11    33569.55    34116.24    993.97 o 
   2   4  11     1255.03     1422.09    120.31 o 
   4   4  11     3273.81     3586.95    187.82 o 
   6   4  11       30.83       20.33     74.06 o 
   8   4  11    11095.98    11570.69    412.95 o 
  10   4  11     1413.55     1380.37    200.62 o 
  12   4  11    18587.98    17008.39    969.01 o 
 -23   5  11      126.97      179.79    102.20 o 
 -21   5  11    10520.44    10196.44    440.04 o 
 -19   5  11      620.63      447.51     99.99 o 
 -17   5  11    15806.10    15648.73    467.13 o 
 -15   5  11     1438.89     1518.72    123.90 o 
 -13   5  11     8332.95     7945.13    269.99 o 
 -11   5  11    12661.53    12891.41    383.43 o 
  -9   5  11       13.91       62.98     55.95 o 
  -7   5  11    18638.37    18980.74    839.06 o 
  -5   5  11     9366.05     9379.15    248.64 o 
  -3   5  11    10077.11     9874.39    367.26 o 
  -1   5  11    31449.07    31187.98    919.54 o 
   1   5  11       26.02      -57.29     61.38 o 
   3   5  11    14052.74    13779.15    458.79 o 
   5   5  11     8443.59     8251.20    317.27 o 
   7   5  11     2400.20     2257.87    231.74 o 
   9   5  11     4906.35     4856.39    279.69 o 
  11   5  11      460.76      327.14    114.27 o 
 -20   6  11    18846.30    18667.01    558.42 o 
 -18   6  11     2418.21     2196.72    160.09 o 
 -16   6  11     5520.87     5846.90    236.69 o 
 -14   6  11       32.12       34.91     69.13 o 
 -12   6  11     6692.62     6715.31    243.26 o 
 -10   6  11     1371.78     1680.36    122.24 o 
  -8   6  11    32024.12    31972.28    834.05 o 
  -6   6  11     8941.74     9118.84    288.23 o 
  -4   6  11     8776.88     8732.68    402.36 o 
  -2   6  11     2179.61     2491.63    158.26 o 
   0   6  11      747.03      676.27     99.57 o 
   2   6  11     5787.35     5847.07    249.24 o 
   4   6  11     1014.30     1233.55    130.81 o 
   6   6  11    23207.96    23071.31    727.85 o 
   8   6  11      442.39      417.74     98.83 o 
 -19   7  11     3310.42     3112.44    246.67 o 
 -17   7  11     4214.76     4033.04    217.87 o 
 -15   7  11    12887.71    12598.05    402.92 o 
 -13   7  11     8060.42     8103.50    288.53 o 
 -11   7  11     2742.28     2824.09    165.28 o 
  -9   7  11        7.38       42.27     70.75 o 
  -7   7  11       49.29       36.11     90.28 o 
  -5   7  11     9516.66     8993.82    426.82 o 
  -3   7  11      114.53       55.33     98.96 o 
  -1   7  11    19548.78    19900.45    790.02 o 
   1   7  11     1164.50     1072.44    221.65 o 
   3   7  11     6556.00     6483.99    587.10 o 
   5   7  11      141.58      264.83    102.62 o 
   7   7  11      109.46       90.94    106.15 o 
 -16   8  11      480.94      628.44    115.61 o 
 -14   8  11     3836.57     3825.58    210.07 o 
 -12   8  11       36.35      -63.89     78.93 o 
 -10   8  11      524.69      721.04    121.57 o 
  -8   8  11      240.88      154.57     93.08 o 
  -6   8  11      364.01      366.51    142.20 o 
  -4   8  11     2703.06     2707.47    240.15 o 
  -2   8  11     1258.14     1560.67    189.91 o 
   0   8  11     2579.77     2637.33    236.06 o 
   2   8  11     1527.73     1298.40    188.59 o 
   4   8  11      589.61      433.38    222.98 o 
 -11   9  11     2151.88     2200.51    188.33 o 
  -9   9  11      814.93      888.32    174.18 o 
  -7   9  11     3582.48     3556.25    421.68 o 
  -5   9  11        9.78       85.21    125.01 o 
  -3   9  11      604.65      521.43    153.88 o 
  -1   9  11     2668.23     2854.44    254.55 o 
 -26   0  12     9194.60     8808.25    460.00 o 
 -24   0  12      574.88      659.12    153.28 o 
 -22   0  12        3.70       52.44    104.71 o 
 -20   0  12     1406.18     1542.50    200.61 o 
 -18   0  12    19630.37    18410.91    586.38 o 
 -16   0  12      190.54      172.70     65.78 o 
 -14   0  12    71044.28    65955.46   2269.05 o 
 -12   0  12     1328.52     1378.47    149.85 o 
 -10   0  12    32462.20    31835.21    926.74 o 
  -8   0  12     2644.68     2494.93    154.09 o 
  -6   0  12    21169.28    21708.12    785.91 o 
  -4   0  12    10979.12    11109.61    433.44 o 
  -2   0  12    43417.64    43950.18   1520.88 o 
   0   0  12    70142.67    68730.25   3068.04 o 
   2   0  12     2948.29     2447.17    259.46 o 
   4   0  12     9313.65     9074.35    568.85 o 
   6   0  12     2330.60     2348.06    290.11 o 
   8   0  12     6168.65     6785.05    497.29 o 
  10   0  12     2494.23     2172.91    309.61 o 
  12   0  12    25017.36    23436.00   1315.42 o 
 -25   1  12     1873.41     1796.51    154.05 o 
 -23   1  12     1871.23     1971.89    131.70 o 
 -21   1  12    16156.08    16079.53    471.84 o 
 -19   1  12      539.05      522.36     72.71 o 
 -17   1  12    16286.47    16027.09    398.65 o 
 -15   1  12     1806.11     1798.47     89.39 o 
 -13   1  12      310.13      243.50     57.61 o 
 -11   1  12    18634.36    18768.12    496.41 o 
  -9   1  12     4386.57     4537.40    141.24 o 
  -7   1  12    53157.49    50913.50   1589.05 o 
  -5   1  12     1275.61     1371.50     81.69 o 
  -3   1  12     4486.79     4602.29    154.93 o 
  -1   1  12     9043.37     8887.95    289.22 o 
   1   1  12     6278.99     6490.17    498.11 o 
   3   1  12     6084.22     6024.97    300.61 o 
   5   1  12    11604.82    10246.33   1045.96 o 
   7   1  12     2627.04     2544.73    216.61 o 
   9   1  12     6280.22     6199.81    341.05 o 
  11   1  12      127.01      115.54    126.38 o 
  13   1  12      833.88      689.20    166.74 o 
 -26   2  12     2786.46     2843.11    192.24 o 
 -24   2  12     4947.60     4937.01    280.90 o 
 -22   2  12    16412.84    15705.29    420.97 o 
 -20   2  12    11979.62    11864.34    576.68 o 
 -18   2  12     6066.31     5638.33    193.99 o 
 -16   2  12     2124.31     2044.75    114.01 o 
 -14   2  12     1027.09      971.50     71.02 o 
 -12   2  12     8743.74     8597.65    232.16 o 
 -10   2  12     2567.14     2928.31    150.50 o 
  -8   2  12    39491.52    40460.73    895.61 o 
  -6   2  12    14514.79    14794.15    354.64 o 
  -4   2  12    10642.54    11134.22    307.88 o 
  -2   2  12     1738.56     1786.80     92.33 o 
   0   2  12        4.98        2.16     54.45 o 
   2   2  12    31981.95    31256.49    914.97 o 
   4   2  12     1693.56     1654.60    122.87 o 
   6   2  12    31695.35    30599.60   1119.23 o 
   8   2  12      402.13      388.38    122.41 o 
  10   2  12     2758.93     2530.51    225.85 o 
  12   2  12      507.33      459.78    118.98 o 
 -25   3  12      204.69      298.73    103.73 o 
 -23   3  12     5864.36     5860.29    226.19 o 
 -21   3  12      697.65      886.55    201.26 o 
 -19   3  12     3383.65     3370.42    181.62 o 
 -17   3  12     1224.66     1332.69    113.88 o 
 -15   3  12    20923.39    21251.41    583.25 o 
 -13   3  12    10719.81    10650.10    325.89 o 
 -11   3  12     7314.28     7252.61    240.42 o 
  -9   3  12     3736.00     3871.48    168.24 o 
  -7   3  12     2603.24     2462.20    128.00 o 
  -5   3  12    11857.30    11417.15    284.51 o 
  -3   3  12     3131.06     2999.72    134.34 o 
  -1   3  12    24036.29    24945.76    739.82 o 
   1   3  12       26.28      -17.96     69.61 o 
   3   3  12     2272.13     2398.72    207.50 o 
   5   3  12      228.52      200.46     90.04 o 
   7   3  12     3902.96     4160.93    401.37 o 
   9   3  12     2606.40     2438.40    228.11 o 
  11   3  12     2299.34     1845.43    172.04 o 
 -24   4  12      326.98      276.92    107.21 o 
 -22   4  12        7.04       71.59     86.21 o 
 -20   4  12       51.69       -7.44     76.90 o 
 -18   4  12     3055.70     2724.77    163.64 o 
 -16   4  12        9.12      -45.82     64.08 o 
 -14   4  12     1760.66     1769.89    161.62 o 
 -12   4  12      948.56     1021.04     95.68 o 
 -10   4  12     1001.20      971.04     88.98 o 
  -8   4  12       34.79       73.48     52.27 o 
  -6   4  12     4068.63     4381.97    142.62 o 
  -4   4  12     2976.75     3067.09    116.15 o 
  -2   4  12     2289.79     2445.79    148.97 o 
   0   4  12     2413.24     2596.19    198.86 o 
   2   4  12      185.09      101.84     72.73 o 
   4   4  12      256.48      229.17     81.31 o 
   6   4  12        4.36      -13.31     76.45 o 
   8   4  12      551.22      510.83    139.35 o 
  10   4  12      371.02      214.52    106.56 o 
 -23   5  12     2907.35     3416.23    212.62 o 
 -21   5  12     6944.02     7984.65    304.09 o 
 -19   5  12      604.72      705.96    140.42 o 
 -17   5  12      587.96      615.77    100.59 o 
 -15   5  12     3754.65     3919.21    194.95 o 
 -13   5  12     5266.54     5508.12    248.37 o 
 -11   5  12      466.27      547.58     81.72 o 
  -9   5  12     4409.00     4922.32    235.28 o 
  -7   5  12     6882.79     7063.71    236.02 o 
  -5   5  12      251.36      203.64     51.30 o 
  -3   5  12     4667.63     4734.37    207.97 o 
  -1   5  12     7342.24     8203.40    305.69 o 
   1   5  12     1828.14     1897.37    143.78 o 
   3   5  12       22.12       24.68     75.67 o 
   5   5  12     6881.80     7125.52    386.33 o 
   7   5  12     7434.88     7155.89    301.14 o 
   9   5  12      142.74      151.06    104.76 o 
 -20   6  12     3814.98     3339.86    201.78 o 
 -18   6  12     1157.38     1296.90    133.33 o 
 -16   6  12     4133.91     4140.34    209.41 o 
 -14   6  12        1.85      -67.29     67.29 o 
 -12   6  12     3712.38     3736.99    216.68 o 
 -10   6  12     2847.67     2920.82    191.18 o 
  -8   6  12     4810.08     5020.55    227.29 o 
  -6   6  12      345.95      300.95    157.93 o 
  -4   6  12     1390.38     1231.06    156.91 o 
  -2   6  12       32.62      -14.72     93.43 o 
   0   6  12       31.00       49.61     74.99 o 
   2   6  12     1433.62     1425.49    137.23 o 
   4   6  12       96.53       85.92    109.34 o 
   6   6  12     5225.23     5301.31    262.37 o 
   8   6  12      254.43      174.35     92.55 o 
 -19   7  12       14.59       68.53     95.18 o 
 -17   7  12     6069.26     6458.38    380.98 o 
 -15   7  12      134.43      168.22     86.52 o 
 -13   7  12      842.63      967.45    113.92 o 
 -11   7  12     2942.33     2828.47    246.67 o 
  -9   7  12     1387.77     1486.46    225.03 o 
  -7   7  12    10896.10    10460.84    479.85 o 
  -5   7  12       12.58       -3.06     97.94 o 
  -3   7  12     1573.46     1693.48    190.67 o 
  -1   7  12       29.17     -120.46    196.21 o 
   1   7  12     3889.49     3700.94    272.27 o 
   3   7  12      936.64      842.64    129.02 o 
   5   7  12     3712.73     3432.46    219.76 o 
 -16   8  12      474.90      340.83    103.30 o 
 -14   8  12    15935.95    15162.06    471.47 o 
 -12   8  12      469.52      401.44    100.23 o 
 -10   8  12     4424.49     4600.68    538.45 o 
  -8   8  12        6.36       91.16    110.21 o 
  -6   8  12     2961.10     2212.79    405.40 o 
  -4   8  12     5508.28     5675.27    346.01 o 
  -2   8  12     5171.51     5401.87    350.99 o 
   0   8  12    10358.94    10255.01    487.99 o 
   2   8  12     3014.03     2884.91    257.63 o 
  -9   9  12       10.32       53.97     75.94 o 
  -7   9  12     2416.26     2347.68    241.65 o 
  -5   9  12      965.32      693.93    163.63 o 
 -25   1  13      699.74      739.18    160.47 o 
 -23   1  13     7211.83     7006.68    265.63 o 
 -21   1  13     2896.16     2883.78    149.68 o 
 -19   1  13     8533.00     8286.89    252.29 o 
 -17   1  13     4291.71     4405.72    144.84 o 
 -15   1  13    13969.90    13601.88    316.04 o 
 -13   1  13    14006.21    13850.76    345.03 o 
 -11   1  13     2108.42     2038.66    140.45 o 
  -9   1  13     9774.89     9387.22    245.54 o 
  -7   1  13    10700.89    11535.46    322.38 o 
  -5   1  13    11493.58    11671.97    352.72 o 
  -3   1  13     3352.19     3581.49    137.69 o 
  -1   1  13    35417.30    35797.82   1262.67 o 
   1   1  13     8042.80     7687.88    276.56 o 
   3   1  13      792.01     1003.73    136.63 o 
   5   1  13     2389.88     2265.62    781.72 o 
   7   1  13     6089.71     6319.70    797.97 o 
   9   1  13     3141.51     3003.57    252.80 o 
  11   1  13     4454.64     4975.88    346.48 o 
 -24   2  13     1968.39     1997.11    154.49 o 
 -22   2  13     3062.09     3098.47    177.94 o 
 -20   2  13     5480.27     5186.93    192.81 o 
 -18   2  13     1443.62     1332.09    113.51 o 
 -16   2  13     1566.97     1539.97    114.68 o 
 -14   2  13       44.55       82.30     46.01 o 
 -12   2  13    11918.31    12114.33    309.15 o 
 -10   2  13     1212.37     1326.99     79.37 o 
  -8   2  13    22308.70    21900.83    507.65 o 
  -6   2  13     8355.85     8814.09    258.23 o 
  -4   2  13     5807.74     5616.85    207.94 o 
  -2   2  13     5584.94     6133.12    233.72 o 
   0   2  13     2039.10     1840.72    126.55 o 
   2   2  13    10156.25     9955.06    459.99 o 
   4   2  13     1090.58      965.05    210.44 o 
   6   2  13    15944.86    14708.56    610.32 o 
   8   2  13       51.64      -20.61    103.00 o 
  10   2  13     2002.46     2477.51    230.57 o 
 -25   3  13     2449.50     2734.62    191.01 o 
 -23   3  13      257.34      197.33     72.20 o 
 -21   3  13    15113.41    15611.94    473.58 o 
 -19   3  13       19.98      -66.04     69.07 o 
 -17   3  13    14072.46    13261.48    463.67 o 
 -15   3  13      632.44      632.02     87.40 o 
 -13   3  13      737.08      597.99     80.19 o 
 -11   3  13    16508.53    17097.82    473.14 o 
  -9   3  13    10011.26    10085.11    263.81 o 
  -7   3  13    52570.31    53133.69   1166.39 o 
  -5   3  13    13071.37    13513.88    370.74 o 
  -3   3  13     4347.09     4438.88    234.46 o 
  -1   3  13     4488.75     4475.84    301.94 o 
   1   3  13    18239.32    17601.42    555.39 o 
   3   3  13     8264.79     8244.71    307.26 o 
   5   3  13    14630.57    13754.97    578.18 o 
   7   3  13     2179.46     1617.42    186.40 o 
   9   3  13     3386.38     3064.30    261.15 o 
 -24   4  13     6627.49     7266.56    296.30 o 
 -22   4  13     1215.62     1459.20    173.94 o 
 -20   4  13      128.38      157.84     87.69 o 
 -18   4  13     3677.98     3602.77    191.79 o 
 -16   4  13     4636.46     4598.02    240.69 o 
 -14   4  13    30875.38    32403.38    852.81 o 
 -12   4  13        6.75      -26.33     59.37 o 
 -10   4  13     6996.79     7087.88    276.94 o 
  -8   4  13     1025.60     1055.44     95.19 o 
  -6   4  13      870.89      954.53     71.51 o 
  -4   4  13     3189.69     3290.93    199.81 o 
  -2   4  13     1868.53     1890.89    135.54 o 
   0   4  13    13794.76    14244.76    471.21 o 
   2   4  13     1491.08     1507.91    129.30 o 
   4   4  13     3156.59     3544.02    208.55 o 
   6   4  13      183.72      167.47    115.55 o 
   8   4  13     2461.71     2414.08    343.13 o 
 -23   5  13     1018.62     1187.32    140.29 o 
 -21   5  13     8402.36     8177.92    308.09 o 
 -19   5  13     1275.86     1237.49    127.83 o 
 -17   5  13    10659.67    10185.20    341.32 o 
 -15   5  13     4895.23     4926.03    253.94 o 
 -13   5  13      538.42      849.59     99.19 o 
 -11   5  13    16465.36    15534.74    449.68 o 
  -9   5  13     2175.84     2105.14    147.96 o 
  -7   5  13    18066.22    17942.39    494.93 o 
  -5   5  13     7623.55     8089.21    304.78 o 
  -3   5  13      341.65      463.45     87.56 o 
  -1   5  13    14716.65    14371.57    478.15 o 
   1   5  13      365.22      371.25     92.24 o 
   3   5  13     3449.90     3317.50    200.80 o 
   5   5  13     8438.96     8539.02    338.31 o 
   7   5  13     1232.12     1254.36    179.67 o 
 -20   6  13     5111.89     5394.31    327.38 o 
 -18   6  13     1818.88     2061.05    159.27 o 
 -16   6  13      746.38      816.05    110.42 o 
 -14   6  13       94.80       38.62    104.75 o 
 -12   6  13     7249.92     7467.04    268.13 o 
 -10   6  13      843.47      539.13     97.70 o 
  -8   6  13    18968.93    18723.21    524.57 o 
  -6   6  13     5964.93     5862.78    320.44 o 
  -4   6  13     3792.89     4105.37    281.28 o 
  -2   6  13      472.77      478.93    124.88 o 
   0   6  13       68.54      148.14     83.94 o 
   2   6  13     7013.91     7169.15    298.30 o 
   4   6  13      667.13      784.41    126.09 o 
   6   6  13    14180.59    13866.82    492.84 o 
 -17   7  13      641.53      777.87    118.11 o 
 -15   7  13    11915.65    10700.53    555.62 o 
 -13   7  13     7502.05     7209.38    381.10 o 
 -11   7  13     4870.89     4781.44    219.46 o 
  -9   7  13      686.08      521.82    108.07 o 
  -7   7  13      147.03      197.10    114.60 o 
  -5   7  13     9856.71     9277.68    453.43 o 
  -3   7  13       53.88      -19.10    111.38 o 
  -1   7  13    13576.30    12484.67    785.87 o 
   1   7  13        6.34      -14.84    118.10 o 
   3   7  13     2778.20     2974.42    207.81 o 
 -14   8  13     3545.58     3707.55    210.30 o 
 -12   8  13      660.63      529.81    116.69 o 
 -10   8  13     1851.85     1680.62    286.19 o 
  -8   8  13      251.57      248.61    130.40 o 
  -6   8  13      138.86      163.73    127.93 o 
  -4   8  13      704.57      552.54    188.43 o 
  -2   8  13     1541.63     1328.53    188.28 o 
   0   8  13     1196.78     1323.74    194.31 o 
 -26   0  14      190.47      188.89    141.10 o 
 -24   0  14    13260.90    13104.44    847.20 o 
 -22   0  14       68.77      -49.00    104.51 o 
 -20   0  14      780.44     1041.30    163.62 o 
 -18   0  14    23133.86    23005.95    764.33 o 
 -16   0  14     9591.30     9978.81    426.44 o 
 -14   0  14    46392.48    45461.64   1313.08 o 
 -12   0  14       22.68       80.23     59.41 o 
 -10   0  14     1936.09     2080.93    237.10 o 
  -8   0  14       40.24      121.83     67.96 o 
  -6   0  14    11710.04    12700.72    497.82 o 
  -4   0  14    18882.08    18395.30    686.54 o 
  -2   0  14    33868.00    32852.84   1162.50 o 
   0   0  14    46690.82    46138.86   2275.87 o 
   4   0  14     2342.65     2353.73    291.35 o 
   6   0  14     1169.11     1172.32    234.59 o 
   8   0  14    10407.28     9374.67    648.48 o 
  10   0  14       95.23      108.60    185.98 o 
 -25   1  14     3233.79     3065.98    194.43 o 
 -23   1  14     1978.33     1791.25    172.13 o 
 -21   1  14     8732.88     8331.67    261.59 o 
 -19   1  14       59.08       52.78     56.75 o 
 -17   1  14     7258.10     7223.48    199.36 o 
 -15   1  14     2404.12     2423.83    108.69 o 
 -13   1  14      862.82      909.78     71.80 o 
 -11   1  14    24245.51    23921.55    556.76 o 
  -9   1  14     3672.58     3705.36    147.28 o 
  -7   1  14    30000.34    30278.81    764.99 o 
  -5   1  14     5609.01     5579.66    186.01 o 
  -3   1  14     2005.42     2093.56    108.07 o 
  -1   1  14     4287.69     4430.47    228.92 o 
   1   1  14     2753.20     2638.58    202.52 o 
   3   1  14     3972.38     3698.90    253.94 o 
   7   1  14     3414.36     3245.59    263.81 o 
   9   1  14     3987.46     3511.13    334.58 o 
 -24   2  14     1714.58     1942.52    209.39 o 
 -22   2  14    13760.29    13386.76    417.26 o 
 -20   2  14    15943.37    16002.51    472.52 o 
 -18   2  14     4299.31     4103.45    198.66 o 
 -16   2  14      961.63     1116.24    103.54 o 
 -14   2  14       74.25      211.24     66.23 o 
 -12   2  14    11707.07    11806.83    305.91 o 
 -10   2  14     2415.31     2357.98    108.20 o 
  -8   2  14    41887.84    41679.70    929.23 o 
  -6   2  14      328.26      337.53     57.93 o 
  -4   2  14    17952.58    17799.80    669.09 o 
  -2   2  14     1418.31     1479.73    124.38 o 
   0   2  14     3944.70     3895.77    192.05 o 
   2   2  14    11156.94    10642.98    464.59 o 
   4   2  14     2359.45     2309.63    204.97 o 
   6   2  14    13981.48    13721.40    589.52 o 
   8   2  14        4.18      -21.90    154.51 o 
  10   2  14     2009.56     1497.74    161.66 o 
 -25   3  14      499.84      461.72    114.48 o 
 -23   3  14     4770.67     4687.92    276.44 o 
 -21   3  14       42.89      -16.85     88.20 o 
 -19   3  14     1555.02     1528.37    150.51 o 
 -17   3  14     2675.72     2679.28    161.72 o 
 -15   3  14    10492.55    10270.26    327.53 o 
 -13   3  14    13256.39    13114.86    387.43 o 
 -11   3  14     5515.08     5371.01    200.93 o 
  -9   3  14     4756.09     5096.78    163.88 o 
  -7   3  14        0.36        0.39     42.03 o 
  -5   3  14    10673.82    10991.17    434.82 o 
  -3   3  14      636.29      681.70     89.46 o 
  -1   3  14    22503.63    22720.83    694.37 o 
   1   3  14     2981.50     3440.46    189.66 o 
   3   3  14     4785.49     4976.16    299.52 o 
   5   3  14      106.47      295.23    118.86 o 
   7   3  14     1594.44     1401.41    321.41 o 
   9   3  14     4503.02     4183.74    627.93 o 
 -24   4  14      705.43      715.50    121.84 o 
 -22   4  14        8.58       32.02     91.86 o 
 -20   4  14      911.79      814.76    115.45 o 
 -18   4  14     1857.11     2080.48    173.76 o 
 -16   4  14       63.52      151.85     77.32 o 
 -14   4  14      597.96      737.62     94.57 o 
 -12   4  14      884.24      803.93    119.06 o 
 -10   4  14     2870.95     2677.60    183.28 o 
  -8   4  14        6.75       89.20     56.89 o 
  -6   4  14       23.13      -18.06     52.39 o 
  -4   4  14      137.95      125.64     71.41 o 
  -2   4  14     3290.65     3755.93    234.81 o 
   0   4  14     4275.48     4124.17    211.66 o 
   2   4  14      426.71      437.42    105.43 o 
   4   4  14      196.91      -26.88    105.18 o 
   6   4  14       89.30       33.77    115.85 o 
   8   4  14     1298.42     1409.61    197.79 o 
 -21   5  14     4424.67     4663.44    244.04 o 
 -19   5  14     1928.28     1680.35    145.97 o 
 -17   5  14       74.73      169.54     80.33 o 
 -15   5  14     4086.44     4507.42    212.29 o 
 -13   5  14     9108.48     8710.67    295.74 o 
 -11   5  14      141.37      142.59     79.88 o 
  -9   5  14     5355.76     5158.49    200.56 o 
  -7   5  14     5067.25     5381.53    239.09 o 
  -5   5  14     1253.92     1352.67    284.48 o 
  -3   5  14      268.73      321.67     86.06 o 
  -1   5  14     4503.59     4906.18    231.40 o 
   1   5  14     5806.50     5808.50    257.94 o 
   3   5  14        2.37      -18.65     90.69 o 
   5   5  14     2348.47     2525.86    267.02 o 
   7   5  14     1899.93     2131.96    229.10 o 
 -20   6  14     1132.83     1311.28    141.15 o 
 -18   6  14      797.55      863.82    121.59 o 
 -16   6  14      956.30      904.48    114.76 o 
 -14   6  14      166.57       37.42     87.64 o 
 -12   6  14      623.92      696.76    112.42 o 
 -10   6  14       34.32      -79.81     79.81 o 
  -8   6  14     3489.37     3897.00    287.99 o 
  -6   6  14     1180.16     1206.41    165.13 o 
  -4   6  14     3226.50     3155.39    250.26 o 
  -2   6  14       64.31      207.67    116.38 o 
   0   6  14        3.05      -78.72     78.72 o 
   2   6  14     2693.90     2595.34    327.15 o 
   4   6  14     1047.46     1248.93    145.91 o 
 -17   7  14     3680.79     4076.57    225.29 o 
 -15   7  14     1483.88     1508.09    141.74 o 
 -13   7  14      112.38      141.46     84.00 o 
 -11   7  14     4635.52     4338.17    241.70 o 
  -9   7  14     1434.51     1669.55    270.72 o 
  -7   7  14     8863.69     8849.41    548.99 o 
  -5   7  14      468.35      386.51    322.04 o 
  -3   7  14     1127.67     1121.66    179.00 o 
  -1   7  14        5.53      -54.03    112.06 o 
   1   7  14      710.60      904.45    169.12 o 
 -12   8  14       58.20        2.96    129.00 o 
 -10   8  14     2807.11     2594.76    247.69 o 
  -8   8  14       19.17      125.08    122.58 o 
  -6   8  14     2700.16     2779.21    254.98 o 
  -4   8  14     6421.94     6249.70    368.14 o 
  -2   8  14     4348.77     4241.25    384.03 o 
 -25   1  15      659.33      528.47    111.86 o 
 -23   1  15     3764.69     3938.51    208.03 o 
 -21   1  15     4387.85     4496.18    232.34 o 
 -19   1  15     3429.15     3388.27    161.09 o 
 -17   1  15      307.37      321.61     58.24 o 
 -15   1  15    10153.10    10151.61    310.39 o 
 -13   1  15     6973.39     7341.59    213.90 o 
 -11   1  15     4377.53     4647.49    156.55 o 
  -9   1  15     2878.51     2819.45    135.49 o 
  -7   1  15     3816.05     3788.78    152.44 o 
  -5   1  15     7045.16     6851.61    219.96 o 
  -3   1  15     3142.05     2968.05    159.93 o 
   1   1  15     3913.20     4595.09    372.63 o 
   3   1  15      941.99      881.14    143.46 o 
   5   1  15     2100.93     1393.12    251.58 o 
   7   1  15     4332.17     4001.35    425.98 o 
   9   1  15     1280.05     1441.62    202.79 o 
 -24   2  15     1636.89     1562.47    126.20 o 
 -22   2  15     1979.87     2107.53    225.53 o 
 -20   2  15     4690.15     4663.30    226.49 o 
 -18   2  15     1101.47     1118.36    111.96 o 
 -16   2  15     1146.89     1390.96    115.25 o 
 -14   2  15       31.35       91.71     75.19 o 
 -12   2  15      804.73      794.00     72.33 o 
 -10   2  15     2501.18     2468.00    114.78 o 
  -8   2  15     5708.58     6160.23    206.53 o 
  -6   2  15     6465.43     6124.49    205.22 o 
  -4   2  15     3696.32     3641.21    218.54 o 
  -2   2  15      412.64      394.13     80.00 o 
   0   2  15      301.56      416.76    110.08 o 
   2   2  15     7319.20     7022.75    355.92 o 
   4   2  15       39.27      171.13    191.25 o 
   6   2  15    11522.66    11109.99    510.25 o 
   8   2  15      223.19      198.43    184.77 o 
 -23   3  15      308.97      262.91     99.41 o 
 -21   3  15    19977.07    19498.18    655.91 o 
 -19   3  15      327.56      254.72     85.17 o 
 -17   3  15     8326.27     8463.45    293.60 o 
 -15   3  15      552.00      644.41     90.71 o 
 -13   3  15      895.65      916.07    113.01 o 
 -11   3  15     6698.74     6828.21    237.63 o 
  -9   3  15     9440.65     9495.15    257.20 o 
  -7   3  15     2420.66     2563.49    258.31 o 
  -5   3  15     9894.65     9993.61    348.75 o 
  -3   3  15     4466.50     4518.47    213.32 o 
  -1   3  15      472.37      575.86    116.09 o 
   1   3  15     1598.80     1756.10    158.87 o 
   3   3  15      410.48      572.60    133.47 o 
   5   3  15    11155.84    10550.91    490.54 o 
   7   3  15      865.26      824.53    161.49 o 
 -22   4  15      133.33      193.33     96.87 o 
 -20   4  15      409.47      278.04     94.47 o 
 -18   4  15    10448.39     9678.94    331.28 o 
 -16   4  15     5513.75     5886.70    236.00 o 
 -14   4  15    43911.48    43154.45   1111.36 o 
 -12   4  15      868.49      867.80     96.81 o 
 -10   4  15    12323.02    11748.01    355.00 o 
  -8   4  15       46.44       77.66     60.02 o 
  -6   4  15     4424.31     4482.89    320.57 o 
  -4   4  15    15409.96    15500.99    575.22 o 
  -2   4  15    18711.58    19502.95    617.64 o 
   0   4  15    20907.31    20791.56    655.28 o 
   2   4  15     3861.99     3724.05    331.28 o 
   4   4  15     3118.36     2025.70    302.19 o 
   6   4  15      206.37      253.44    184.40 o 
 -21   5  15     7058.29     7145.34    296.97 o 
 -19   5  15      895.68      985.49    133.44 o 
 -17   5  15     9846.97     9172.15    322.22 o 
 -15   5  15     5166.42     4815.49    221.64 o 
 -13   5  15      346.56      457.40     93.27 o 
 -11   5  15    11453.37    11468.70    357.83 o 
  -9   5  15     6516.71     6633.35    278.80 o 
  -7   5  15     4657.22     4302.90    392.79 o 
  -5   5  15     9530.51     9429.69    669.85 o 
  -3   5  15      532.68      679.00    103.40 o 
  -1   5  15    12362.56    11475.51    512.64 o 
   1   5  15     2397.48     2232.25    170.05 o 
   3   5  15      991.00     1003.46    131.77 o 
   5   5  15     5569.44     4961.31    338.73 o 
 -20   6  15     9737.52     9780.41    353.94 o 
 -18   6  15     2981.44     2985.89    189.55 o 
 -16   6  15     1228.67     1229.89    130.32 o 
 -14   6  15       27.80      -10.23     75.32 o 
 -12   6  15     6215.66     5325.26    263.50 o 
 -10   6  15      281.56      206.35     95.49 o 
  -8   6  15    19745.00    20088.76   1210.07 o 
  -6   6  15     5047.59     5090.22    321.41 o 
  -4   6  15     2869.84     3007.66    248.77 o 
  -2   6  15       12.72      153.53    116.93 o 
   0   6  15      553.97      461.65    109.20 o 
   2   6  15     7404.99     7452.59    316.64 o 
 -17   7  15      622.18      790.64    120.58 o 
 -15   7  15    10947.64    11173.67    491.38 o 
 -13   7  15     2537.14     2581.77    169.30 o 
 -11   7  15     2857.11     2462.42    237.73 o 
  -9   7  15        6.79      -98.15     98.15 o 
  -7   7  15      148.23      347.05    128.51 o 
  -5   7  15     8062.22     7645.27    406.94 o 
  -3   7  15        3.84       84.08    124.48 o 
  -1   7  15    10861.10    10825.10    513.82 o 
 -10   8  15      821.79      957.89    173.52 o 
  -8   8  15      115.05      206.94    141.69 o 
  -6   8  15     1058.45     1056.47    187.52 o 
 -24   0  16    10479.72    10368.09    514.43 o 
 -22   0  16       54.20      210.93    126.42 o 
 -20   0  16     1962.99     1663.91    216.73 o 
 -18   0  16     7055.14     7203.73    381.82 o 
 -16   0  16    11040.92    10585.96    486.91 o 
 -14   0  16    26131.55    27545.54   1010.50 o 
 -12   0  16     2185.35     2317.57    180.54 o 
 -10   0  16     3636.50     4052.26    395.07 o 
  -8   0  16     3269.19     3564.62    219.74 o 
  -6   0  16     5402.99     5205.72    262.48 o 
  -4   0  16     1391.00     1637.43    227.32 o 
  -2   0  16    25563.68    25039.64   1317.66 o 
   0   0  16    14196.74    13240.68    784.22 o 
   4   0  16     1360.63     1501.27    264.76 o 
   6   0  16        9.30      264.71    176.79 o 
   8   0  16    15764.44    16238.61    989.48 o 
 -25   1  16     1234.76     1501.75    283.09 o 
 -23   1  16      304.28      368.90     97.98 o 
 -21   1  16    17867.89    18394.65    534.36 o 
 -19   1  16       52.20       66.95     66.37 o 
 -17   1  16    15652.22    15962.04    544.23 o 
 -15   1  16    10863.69    10838.11    293.68 o 
 -13   1  16      935.31      997.62     93.78 o 
 -11   1  16    28722.02    28819.66    742.51 o 
  -9   1  16      949.69     1051.43     89.17 o 
  -7   1  16    15989.23    16611.76    452.67 o 
  -5   1  16     7164.56     7118.56    271.33 o 
  -3   1  16      531.42      610.14     94.85 o 
   1   1  16     8025.08     6821.26    518.04 o 
   3   1  16     4960.24     4957.11    353.52 o 
   7   1  16     1518.69     1286.78    214.84 o 
 -24   2  16      865.90      852.59    119.95 o 
 -22   2  16    16127.77    15481.28    476.06 o 
 -20   2  16     4678.86     5021.21    235.42 o 
 -18   2  16     1732.09     1631.24    139.11 o 
 -16   2  16      653.60      700.00    110.62 o 
 -14   2  16      604.39      677.26     91.21 o 
 -12   2  16     5002.01     4794.86    165.36 o 
 -10   2  16      115.20      159.34     60.20 o 
  -8   2  16    15053.02    15918.93    438.78 o 
  -6   2  16      996.78      938.82    102.24 o 
  -4   2  16     6063.79     6309.50    304.93 o 
  -2   2  16     1037.49     1026.75    107.82 o 
   0   2  16      778.25     1007.30    149.47 o 
   2   2  16     4430.91     4523.01    439.00 o 
   4   2  16     1547.89     1585.49    191.29 o 
   6   2  16     9832.48    10191.11    489.85 o 
 -23   3  16     2543.18     2691.34    184.18 o 
 -21   3  16     1258.62     1316.03    189.65 o 
 -19   3  16     5234.60     5345.26    241.02 o 
 -17   3  16      315.84      117.95     79.76 o 
 -15   3  16    20592.91    20802.08    676.07 o 
 -13   3  16     5652.15     6161.68    229.46 o 
 -11   3  16     6163.61     6017.69    226.23 o 
  -9   3  16     2224.87     2298.23    126.68 o 
  -7   3  16     1849.89     1841.34    160.76 o 
  -5   3  16     9626.03     9862.19    351.76 o 
  -3   3  16      760.09      847.30    105.86 o 
  -1   3  16    17909.34    18564.69    594.60 o 
   1   3  16      135.97      221.94    118.06 o 
   3   3  16     2218.40     2349.24    579.73 o 
   5   3  16       43.95      191.17    127.18 o 
 -22   4  16       17.39       25.20     93.41 o 
 -20   4  16      888.70      772.80    114.61 o 
 -18   4  16     3460.91     3252.18    190.11 o 
 -16   4  16      375.12      355.12     89.64 o 
 -14   4  16      881.08     1097.93    128.27 o 
 -12   4  16      527.32      618.64     89.01 o 
 -10   4  16      389.30      451.55     78.71 o 
  -8   4  16       45.01       16.31     70.09 o 
  -6   4  16     1291.03     1332.45    125.90 o 
  -4   4  16      165.64      263.08     84.55 o 
  -2   4  16      977.02     1088.17    122.85 o 
   0   4  16      120.19      170.80     87.83 o 
   2   4  16       38.86       17.38    112.37 o 
   4   4  16      394.98      258.45    133.74 o 
 -21   5  16     2834.28     2985.22    198.92 o 
 -19   5  16     1616.26     1663.99    184.87 o 
 -17   5  16      175.20      143.88    105.13 o 
 -15   5  16    10488.31    10679.96    567.82 o 
 -13   5  16     4101.62     4478.39    316.20 o 
 -11   5  16      206.48      215.15     78.85 o 
  -9   5  16     4719.60     4436.15    233.90 o 
  -7   5  16    12416.45    12763.92    604.51 o 
  -5   5  16     2783.83     2753.43    314.97 o 
  -3   5  16     2968.18     2915.85    242.56 o 
  -1   5  16     9255.06     9953.95    470.06 o 
   1   5  16     2849.16     3058.75    204.20 o 
   3   5  16        2.99     -117.95    117.95 o 
 -18   6  16      154.68        7.87     85.80 o 
 -16   6  16      991.68     1188.36    130.07 o 
 -14   6  16      335.39      322.16    108.51 o 
 -12   6  16      206.77      359.07     90.58 o 
 -10   6  16        2.17       43.30    110.41 o 
  -8   6  16     3371.80     3298.43    801.79 o 
  -6   6  16     1820.38     1539.51    191.13 o 
  -4   6  16       75.89      183.02    120.15 o 
  -2   6  16      178.16      360.34    167.16 o 
   0   6  16      105.86      178.86    126.09 o 
 -15   7  16        8.65      -80.97    106.35 o 
 -13   7  16     1515.93     1427.90    195.88 o 
 -11   7  16     6004.40     5825.25    592.73 o 
  -9   7  16      823.28     1047.29    180.85 o 
  -7   7  16     8112.60     7971.66    463.02 o 
  -5   7  16       13.30       76.52    128.18 o 
  -3   7  16     1370.40     1325.07    196.31 o 
 -25   1  17      204.96      142.70     99.63 o 
 -23   1  17     3581.24     3295.78    198.01 o 
 -21   1  17     2574.39     2577.37    148.53 o 
 -19   1  17     4053.02     3532.48    224.69 o 
 -17   1  17      589.65      614.59     90.53 o 
 -15   1  17     9226.29     9361.13    265.12 o 
 -13   1  17     1306.28     1333.20    102.84 o 
 -11   1  17       32.22       43.46     58.78 o 
  -9   1  17     1308.18     1618.04    161.02 o 
  -7   1  17     3363.85     3452.18    156.75 o 
  -5   1  17     1125.31     1038.19    108.70 o 
  -3   1  17     1889.58     2025.37    191.09 o 
  -1   1  17     5570.12     5447.04    428.84 o 
   1   1  17      543.39      586.43    249.06 o 
   3   1  17      260.18      395.30    133.10 o 
   5   1  17     1383.77     1010.53    251.44 o 
 -24   2  17     1037.54     1219.05    156.04 o 
 -22   2  17     9237.30     9253.25    330.10 o 
 -20   2  17     3407.23     3241.09    242.86 o 
 -18   2  17     6182.44     6077.35    284.03 o 
 -16   2  17     2944.47     2952.79    165.88 o 
 -14   2  17        5.46        3.82     63.29 o 
 -12   2  17     8178.93     8113.72    244.40 o 
 -10   2  17        2.47       -1.67     56.91 o 
  -8   2  17    21412.61    19789.63    685.03 o 
  -6   2  17      950.62     1162.94    179.73 o 
  -4   2  17     2520.41     2829.22    220.24 o 
  -2   2  17       21.94       -0.41     97.65 o 
   0   2  17      274.19      166.36    111.01 o 
   2   2  17     5259.99     4953.16    769.74 o 
   4   2  17      596.69      858.73    163.58 o 
   6   2  17     3731.93     3591.10    386.04 o 
 -23   3  17       27.80       57.53     95.40 o 
 -21   3  17    13402.07    12790.04    480.41 o 
 -19   3  17      756.56      736.95    108.39 o 
 -17   3  17     2212.95     2393.56    185.17 o 
 -15   3  17      324.09      214.26     81.45 o 
 -13   3  17     3701.61     3848.51    190.90 o 
 -11   3  17    14617.58    14373.02    421.37 o 
  -9   3  17     2660.23     2741.31    171.06 o 
  -7   3  17    10864.33    11143.88    469.58 o 
  -5   3  17     4419.44     4675.99    226.01 o 
  -3   3  17     1251.82     1373.25    220.83 o 
  -1   3  17       48.80      124.67    167.09 o 
   1   3  17     4579.94     4467.58    307.19 o 
   3   3  17       43.47     -109.82    110.56 o 
   5   3  17     5345.96     4883.34    347.22 o 
 -22   4  17      415.55      300.55     98.48 o 
 -20   4  17     1673.37     1752.32    151.88 o 
 -18   4  17     6976.26     7035.88    289.92 o 
 -16   4  17     6091.14     5465.22    264.49 o 
 -14   4  17    27670.88    27175.78    737.84 o 
 -12   4  17     1522.68     1544.77    123.75 o 
 -10   4  17     7090.67     6549.31    344.86 o 
  -8   4  17       37.38      -61.49     97.27 o 
  -6   4  17     4723.50     4486.80    219.24 o 
  -4   4  17     1765.78     1781.36    150.43 o 
  -2   4  17    18978.88    20941.82    927.08 o 
   0   4  17    13109.72    14379.39   1659.41 o 
   2   4  17     4779.66     4719.41    553.43 o 
   4   4  17      839.57      605.54    157.76 o 
 -21   5  17     6466.15     7057.54    346.85 o 
 -19   5  17      119.71      131.05     97.99 o 
 -17   5  17     2410.02     2126.66    159.29 o 
 -15   5  17     1748.66     2035.02    174.78 o 
 -13   5  17        5.12      101.67     77.68 o 
 -11   5  17     2989.15     3513.00    219.75 o 
  -9   5  17     3059.64     3176.58    203.25 o 
  -7   5  17    10010.28     9626.70    567.28 o 
  -5   5  17     3303.81     3136.02    252.79 o 
  -3   5  17     1357.15     1284.48    137.47 o 
  -1   5  17     3439.78     3250.56    264.48 o 
   1   5  17      914.99      940.46    208.29 o 
 -18   6  17     4429.42     4559.32    242.43 o 
 -16   6  17      634.54      806.79    139.08 o 
 -14   6  17      466.90      495.69    101.60 o 
 -12   6  17    10539.58    11290.11    431.36 o 
 -10   6  17      242.04      139.07    129.63 o 
  -8   6  17    26710.19    26812.37   1167.42 o 
  -6   6  17     2710.81     2586.27    360.29 o 
  -4   6  17     4602.28     4584.29    323.18 o 
  -2   6  17       54.65       10.61    121.78 o 
 -13   7  17     1261.76     1062.80    185.85 o 
 -11   7  17     2728.39     2526.91    252.26 o 
  -9   7  17       94.73      113.49    132.89 o 
  -7   7  17      163.19      139.07    132.36 o 
  -5   7  17     6236.54     6281.08    388.53 o 
 -24   0  18     4158.41     4126.48    450.27 o 
 -22   0  18     2578.09     2334.72    239.40 o 
 -20   0  18     1656.10     1694.17    268.01 o 
 -18   0  18     5038.12     5059.80    250.17 o 
 -16   0  18     1781.08     1995.10    218.90 o 
 -14   0  18    23112.58    22747.78    860.58 o 
 -12   0  18      684.15      714.87    124.07 o 
 -10   0  18     2932.63     3382.19    232.10 o 
  -8   0  18      198.51      509.44    110.36 o 
  -6   0  18      550.99      847.99    194.81 o 
  -4   0  18     4858.04     5284.23    459.14 o 
  -2   0  18    11347.50    11991.35    741.14 o 
   0   0  18    11896.09    10611.61    691.57 o 
   2   0  18     3050.54     1836.98    278.11 o 
   4   0  18      333.96      422.03    212.92 o 
 -23   1  18     1002.54      871.76    116.30 o 
 -21   1  18    17071.47    16875.37    593.26 o 
 -19   1  18     2269.93     2163.80    149.63 o 
 -17   1  18     6184.45     5835.33    227.57 o 
 -15   1  18     3434.63     3417.05    193.51 o 
 -13   1  18      112.93       48.85     64.30 o 
 -11   1  18     5539.50     5470.57    203.28 o 
  -9   1  18    12432.26    12469.83    366.47 o 
  -7   1  18     7300.53     7346.42    287.42 o 
  -5   1  18    11960.55    11111.80    484.43 o 
  -3   1  18      220.34      344.42    120.65 o 
  -1   1  18     2826.63     2402.62    679.68 o 
   1   1  18     2999.44     2657.48    392.54 o 
   3   1  18     2938.36     2878.09    340.76 o 
 -24   2  18     1331.37     1356.75    144.25 o 
 -22   2  18     8977.88     9087.13    327.19 o 
 -20   2  18     8079.56     8167.66    500.45 o 
 -18   2  18     3521.84     3549.32    191.11 o 
 -16   2  18     1149.65     1391.35    149.28 o 
 -14   2  18     1510.85     1649.83    142.64 o 
 -12   2  18    18340.20    18548.89    512.02 o 
 -10   2  18       45.65       71.04     61.03 o 
  -8   2  18    18781.02    19294.02    610.60 o 
  -6   2  18     1161.08     1317.15    264.59 o 
  -4   2  18     3552.27     3590.27    351.50 o 
  -2   2  18       21.80      180.13    110.51 o 
   0   2  18      620.45      664.71    145.59 o 
   2   2  18     4322.02     4386.26    314.53 o 
   4   2  18     2747.52     2450.65    361.73 o 
 -23   3  18     2662.68     2527.05    250.21 o 
 -21   3  18      219.13      334.33    102.33 o 
 -19   3  18     3965.16     4361.36    265.15 o 
 -17   3  18      140.53      127.14     82.38 o 
 -15   3  18    15473.54    15476.79    461.02 o 
 -13   3  18     4853.68     4727.36    244.94 o 
 -11   3  18     5702.39     5851.46    258.13 o 
  -9   3  18     1799.60     1978.10    148.49 o 
  -7   3  18     1546.11     1555.91    162.09 o 
  -5   3  18     6864.79     7245.85    397.17 o 
  -3   3  18     2610.16     3023.68    246.13 o 
  -1   3  18    13574.63    13360.87    578.91 o 
   1   3  18        0.30      -18.88    162.49 o 
   3   3  18     1797.93     2197.82    240.38 o 
 -22   4  18      254.58      306.77    108.61 o 
 -20   4  18       70.43        9.69     91.23 o 
 -18   4  18      659.86      743.27    132.12 o 
 -16   4  18      584.29      778.94    109.88 o 
 -14   4  18      983.84     1043.92    115.26 o 
 -12   4  18       23.78       52.36     83.36 o 
 -10   4  18      113.98       68.67    162.23 o 
  -8   4  18      561.14      746.33    146.06 o 
  -6   4  18     1266.04     1382.57    176.98 o 
  -4   4  18     1251.53     1195.65    133.28 o 
  -2   4  18      690.26      564.74    406.18 o 
   0   4  18       75.97      175.83    129.65 o 
   2   4  18       34.19      205.99    189.35 o 
 -19   5  18      633.93      776.17    136.08 o 
 -17   5  18      667.69      623.53    128.39 o 
 -15   5  18     3548.49     3824.79    216.34 o 
 -13   5  18     3651.30     3708.04    433.77 o 
 -11   5  18       29.83       -4.51     96.47 o 
  -9   5  18     3912.16     3735.32    287.94 o 
  -7   5  18     5287.63     5695.31    496.26 o 
  -5   5  18      403.05      522.80    140.72 o 
  -3   5  18     1446.50     1359.27    191.30 o 
  -1   5  18     1839.28     1875.38    212.11 o 
 -16   6  18     2890.25     3227.11    195.81 o 
 -14   6  18       26.67      115.90    105.49 o 
 -12   6  18      101.43       27.16    127.84 o 
 -10   6  18       38.80       34.96    124.39 o 
  -8   6  18     5805.73     5775.70    364.10 o 
  -6   6  18     2106.51     2309.30    334.00 o 
  -4   6  18     1702.61     1814.25    220.30 o 
 -23   1  19     5044.38     4612.49    282.93 o 
 -21   1  19     2468.64     2365.55    168.37 o 
 -19   1  19     2582.75     2641.25    192.93 o 
 -17   1  19      360.60      347.39     88.16 o 
 -15   1  19    18891.85    18913.93    525.85 o 
 -13   1  19    16277.50    16030.94    455.96 o 
 -11   1  19      995.16      962.01    125.40 o 
  -9   1  19     1826.87     2031.59    154.01 o 
  -7   1  19     3310.66     3192.94    415.02 o 
  -5   1  19     5215.92     5337.72    539.35 o 
  -3   1  19      886.59      661.45    177.70 o 
  -1   1  19     7145.30     6490.41    718.13 o 
   1   1  19      426.33      504.74    152.72 o 
   3   1  19     1617.11     1411.33    198.77 o 
 -22   2  19     4857.57     4689.09    283.61 o 
 -20   2  19     1333.67     1690.11    224.74 o 
 -18   2  19     4593.40     4394.42    219.12 o 
 -16   2  19      969.62     1000.03    115.25 o 
 -14   2  19      359.32      285.01     98.49 o 
 -12   2  19     2874.45     3165.49    228.06 o 
 -10   2  19      262.71      181.51     85.32 o 
  -8   2  19    10761.60    11418.65    405.88 o 
  -6   2  19       65.93      133.73     88.12 o 
  -4   2  19     5106.32     4911.60    647.59 o 
  -2   2  19      178.00      162.24    121.59 o 
   0   2  19      500.65      508.53    148.03 o 
   2   2  19     3225.59     2925.88    264.74 o 
 -21   3  19     8111.63     8169.06    365.39 o 
 -19   3  19       99.67      237.89     93.74 o 
 -17   3  19     4037.21     3831.34    204.68 o 
 -15   3  19      465.94      441.62     93.47 o 
 -13   3  19      534.64      592.40     96.10 o 
 -11   3  19     6237.66     6195.85    342.47 o 
  -9   3  19     4234.06     3835.13    486.70 o 
  -7   3  19     5720.00     6001.81    318.61 o 
  -5   3  19     1385.73     1752.63    152.49 o 
  -3   3  19      603.78      640.61    162.15 o 
  -1   3  19      132.15      261.93    128.84 o 
   1   3  19     4497.46     4434.73    452.38 o 
 -20   4  19     1802.09     1987.82    192.62 o 
 -18   4  19    10149.01    10331.46    360.50 o 
 -16   4  19     5531.32     5708.70    246.64 o 
 -14   4  19    16435.03    16923.36    499.88 o 
 -12   4  19      392.11      281.05    102.84 o 
 -10   4  19     3288.49     3312.59    366.07 o 
  -8   4  19      106.74      -98.14    107.98 o 
  -6   4  19     5771.36     5479.17    339.76 o 
  -4   4  19     2481.31     2351.73    180.95 o 
  -2   4  19    16062.58    16289.04    956.04 o 
   0   4  19     5945.51     5296.99    408.44 o 
 -17   5  19     2125.44     2170.78    167.24 o 
 -15   5  19     5766.96     6020.15    294.11 o 
 -13   5  19      637.83      275.72    208.94 o 
 -11   5  19     3855.02     3405.17    275.39 o 
  -9   5  19     5481.15     5426.61    442.56 o 
  -7   5  19     2829.22     2934.04    258.09 o 
  -5   5  19     3531.91     3854.95    294.94 o 
  -3   5  19       57.19      -85.90    121.20 o 
 -14   6  19      143.88      280.25    116.05 o 
 -12   6  19     2893.76     2787.11    408.85 o 
 -10   6  19     1497.98     1129.30    216.01 o 
  -8   6  19     7390.19     8241.11    438.15 o 
 -22   0  20       70.63       75.02    169.67 o 
 -20   0  20     2013.56     2030.44    313.68 o 
 -18   0  20     9761.95     9369.45    439.25 o 
 -16   0  20    22016.72    22732.33    876.95 o 
 -14   0  20    37465.92    38092.18   1383.05 o 
 -12   0  20     2526.35     2558.46    214.69 o 
 -10   0  20     5769.16     6308.19    326.71 o 
  -8   0  20       20.65       41.68    140.53 o 
  -6   0  20    13396.80    14099.21    843.29 o 
  -4   0  20     1978.19     1954.30    283.94 o 
  -2   0  20    16898.33    16573.97    982.00 o 
   0   0  20     3923.44     3618.42    409.14 o 
 -23   1  20      457.16      680.61    146.50 o 
 -21   1  20     4320.94     4041.41    215.86 o 
 -19   1  20     1201.77     1063.22    120.97 o 
 -17   1  20      918.72      936.62    255.25 o 
 -15   1  20     5347.34     5571.04    217.51 o 
 -13   1  20      558.03      421.79     86.66 o 
 -11   1  20     2861.83     3055.57    233.92 o 
  -9   1  20     6344.83     6445.68    275.42 o 
  -7   1  20     2597.70     2590.57    317.87 o 
  -5   1  20     3310.30     3286.49    258.45 o 
  -3   1  20      125.73      272.65    130.53 o 
  -1   1  20     1502.80     1418.39    190.16 o 
   1   1  20     3510.00     3650.40    301.03 o 
 -22   2  20     7191.51     7205.76    361.39 o 
 -20   2  20     3442.98     3503.64    209.37 o 
 -18   2  20     2740.36     2851.95    177.76 o 
 -16   2  20     1609.11     1698.39    156.73 o 
 -14   2  20      533.66      568.71    110.61 o 
 -12   2  20     9291.25     9354.03    443.91 o 
 -10   2  20      451.54      401.87     98.08 o 
  -8   2  20    17733.49    19030.85    615.25 o 
  -6   2  20      940.18     1072.61    259.39 o 
  -4   2  20     1729.06     1566.54    193.51 o 
  -2   2  20       26.00       71.14    119.56 o 
   0   2  20     2700.14     2819.96    262.85 o 
 -21   3  20      387.63      384.81    108.07 o 
 -19   3  20     4085.64     4127.81    220.16 o 
 -17   3  20      234.43      127.52     88.00 o 
 -15   3  20     9264.98     9520.25    327.02 o 
 -13   3  20     2159.62     2130.77    217.52 o 
 -11   3  20     1834.89     1753.35    198.30 o 
  -9   3  20      549.50      654.90    259.55 o 
  -7   3  20      900.93      947.19    127.31 o 
  -5   3  20     4564.32     4592.82    313.67 o 
  -3   3  20      505.94      616.51    156.38 o 
  -1   3  20    11602.68    11087.52    524.43 o 
 -18   4  20      270.48      222.92     97.79 o 
 -16   4  20     2526.35     2552.88    177.75 o 
 -14   4  20     1453.65     1121.89    145.21 o 
 -12   4  20      335.35      488.75    259.24 o 
 -10   4  20        7.37       -2.28     78.31 o 
  -8   4  20        8.66       64.24    119.15 o 
  -6   4  20      126.37      248.40    224.59 o 
  -4   4  20       34.36     -109.12    109.12 o 
 -15   5  20     6820.88     7390.86    337.60 o 
 -13   5  20     1259.12      859.93    170.89 o 
 -11   5  20       35.32      125.63    140.44 o 
  -9   5  20     1204.40     1350.39    197.01 o 
  -7   5  20     3125.24     3262.84    281.08 o 
 -21   1  21     2066.88     1835.29    189.32 o 
 -19   1  21     1499.57     1495.40    157.57 o 
 -17   1  21     3260.50     3507.74    220.57 o 
 -15   1  21     9443.32     9955.30    382.29 o 
 -13   1  21     1814.53     1766.45    132.66 o 
 -11   1  21      171.47      200.03     95.29 o 
  -9   1  21     3483.61     3555.57    265.30 o 
  -7   1  21     3938.99     4065.91    288.66 o 
  -5   1  21     1811.03     1424.35    188.21 o 
  -3   1  21      810.56      471.51    150.21 o 
 -20   2  21     2670.07     2895.20    188.50 o 
 -18   2  21      124.38      199.15     93.07 o 
 -16   2  21      626.02      560.27    115.72 o 
 -14   2  21      187.37       56.53    119.94 o 
 -12   2  21     4194.85     4919.71    310.85 o 
 -10   2  21      172.87      106.72     93.25 o 
  -8   2  21     5445.69     5318.02    321.01 o 
  -6   2  21      100.13      -29.14    117.98 o 
  -4   2  21     1146.63     1119.78    227.93 o 
  -2   2  21      118.06      370.98    148.13 o 
 -19   3  21      667.39      673.60    199.04 o 
 -17   3  21     4138.75     3882.63    241.70 o 
 -15   3  21      325.16      305.14    132.97 o 
 -13   3  21     2639.39     3069.07    264.71 o 
 -11   3  21     2644.06     2760.76    279.31 o 
  -9   3  21     5421.21     6016.98    356.49 o 
  -7   3  21     5601.52     6011.63    568.61 o 
  -5   3  21      681.13      737.15    332.68 o 
 -16   4  21     4323.52     4042.83    255.13 o 
 -14   4  21     8732.08     9198.20    469.15 o 
 -12   4  21     1737.26     2102.43    228.70 o 
 -10   4  21      965.32      770.69    154.72 o 
  -8   4  21      183.98      114.68    133.54 o 
  -6   4  21     9915.91    11796.97    798.35 o 
 -20   0  22       47.73       49.20    203.77 o 
 -18   0  22     1585.09     1465.58    281.20 o 
 -16   0  22     7682.92     7784.92    396.14 o 
 -14   0  22    16355.28    16875.16    695.21 o 
 -12   0  22     4005.56     4247.84    411.45 o 
 -10   0  22     3140.92     2365.10    315.04 o 
  -8   0  22       12.49     -156.17    156.17 o 
  -4   0  22     1575.18     1532.72    300.99 o 
 -19   1  22      917.72      961.27    142.20 o 
 -17   1  22     2374.03     2606.40    196.28 o 
 -15   1  22      361.26      473.00    113.29 o 
 -13   1  22      621.58      660.90    116.82 o 
 -11   1  22     2616.53     2565.01    231.96 o 
  -9   1  22     4530.23     4564.46    451.09 o 
  -7   1  22     3887.80     3974.01    485.58 o 
  -5   1  22     3433.00     3754.02    297.56 o 
 -18   2  22     7972.30     7759.90    338.07 o 
 -16   2  22       52.22       98.55    112.59 o 
 -14   2  22       45.89       23.00    120.77 o 
 -12   2  22     6761.93     7094.41    420.92 o 
 -10   2  22     1278.72     1446.26    311.19 o 
  -8   2  22    10134.40    10340.29    489.74 o 
  -6   2  22       95.90      191.74    132.05 o 
 -17   3  22      142.99      206.12    134.14 o 
 -15   3  22     3724.80     3916.59    303.54 o 
 -13   3  22      654.41      645.20    320.89 o 
 -11   3  22      188.31      172.59    131.70 o 
  -9   3  22      106.25       84.28    194.41 o 
  -7   3  22     2478.65     3116.79    396.50 o 
 -17   1  23      174.84      184.84    107.26 o 
 -15   1  23     5578.57     6213.80    366.37 o 
 -13   1  23      644.09      544.99    149.27 o 
 -11   1  23     1450.77     1584.62    193.87 o 
  -9   1  23     1332.62     1229.50    241.55 o 
 -14   2  23      171.55      215.92    236.36 o 
 -12   2  23     3478.37     3364.79    402.36 o 
 -10   2  23     1340.82     1211.97    266.31 o 
                                                 
